# Supplementary material for: Genetic diversity and phylogenetic relationships of tsetse flies of the palpalis group in Congo Brazzaville based on mitochondrial cox1 gene sequences
Source: Parasit Vectors. 2020 May 14;13:253. doi: 10.1186/s13071-020-04120-3 (PMC7227191; doi:10.1186/s13071-020-04120-3)
Supplement: Supplementary file 9 — Additional file 9: Table S6. Glossina fuscipes samples metadata files including Laboratory datasheet, voucher informations, taxonomy, specimen details and collection data. [file 13071_2020_4120_MOESM9_ESM.xlsx]

## Sheet: Lab Sheet
Project:	GLCOG			User:	Abraham Mayoke
Created:	2020-02-19
Project Code	Process ID	Sample ID	Field ID	BIN	Catalog Num	COII-COI Seq. Length	COII-COI Trace Count	COII-COI Accession	Image Count	Barcode Compliant	Collection Date	Identification	Life Stage	Extra Info	Voucher Type	Institution	Notes
GLCOG	GLCOG070-19	BMSA15	15			585[0n]		MN586296		No	18-Aug-2017	Glossina fuscipes	Adult	Non teneral		Kenya Agricultural and Livestock Research Organization, Biotechnology Research Institute
GLCOG	GLCOG023-19	BMSA45	45			585[0n]		MN586295		No	18-Aug-2017	Glossina fuscipes	Adult	Non teneral		Kenya Agricultural and Livestock Research Organization, Biotechnology Research Institute
GLCOG	GLCOG003-19	BMSA50	50			584[0n]		MN586294		No	18-Aug-2017	Glossina fuscipes	Adult	Non teneral		Kenya Agricultural and Livestock Research Organization, Biotechnology Research Institute
GLCOG	GLCOG043-19	BMSA69	69			584[0n]		MN586293		No	18-Aug-2017	Glossina fuscipes	Adult	Non teneral		Kenya Agricultural and Livestock Research Organization, Biotechnology Research Institute
GLCOG	GLCOG075-19	BMSA72	72			583[0n]		MN586292		No	18-Aug-2017	Glossina fuscipes	Adult	Non teneral		Kenya Agricultural and Livestock Research Organization, Biotechnology Research Institute
GLCOG	GLCOG307-19	Haplotype45	H45			204[0n]		MN586291		No	18-Aug-2017	Glossina fuscipes	Adult	Non teneral		Kenya Agricultural and Livestock Research Organization, Biotechnology Research Institute
GLCOG	GLCOG010-19	BMSA36	36			584[0n]		MN586290		No	18-Aug-2017	Glossina fuscipes	Adult	Non teneral		Kenya Agricultural and Livestock Research Organization, Biotechnology Research Institute
GLCOG	GLCOG074-19	BMSA64	64			583[0n]		MN586289		No	18-Aug-2017	Glossina fuscipes	Adult	Non teneral		Kenya Agricultural and Livestock Research Organization, Biotechnology Research Institute
GLCOG	GLCOG025-19	BMSA3	3			584[0n]		MN586288		No	18-Aug-2017	Glossina fuscipes	Adult	Non teneral		Kenya Agricultural and Livestock Research Organization, Biotechnology Research Institute
GLCOG	GLCOG019-19	BMSA67	67			582[0n]		MN586287		No	18-Aug-2017	Glossina fuscipes	Adult	Non teneral		Kenya Agricultural and Livestock Research Organization, Biotechnology Research Institute
GLCOG	GLCOG045-19	BMSA39	39			582[0n]		MN586286		No	18-Aug-2017	Glossina fuscipes	Adult	Non teneral		Kenya Agricultural and Livestock Research Organization, Biotechnology Research Institute
GLCOG	GLCOG306-19	Haplotype44	H44			204[0n]		MN586285		No	18-Aug-2017	Glossina fuscipes	Adult	Non teneral		Kenya Agricultural and Livestock Research Organization, Biotechnology Research Institute
GLCOG	GLCOG308-19	Haplotype46	H46			204[0n]		MN586284		No	18-Aug-2017	Glossina fuscipes	Adult	Non teneral		Kenya Agricultural and Livestock Research Organization, Biotechnology Research Institute
GLCOG	GLCOG002-19	BMSA9	9			579[0n]		MN586590		No	18-Aug-2017	Glossina fuscipes	Adult	Non teneral		Kenya Agricultural and Livestock Research Organization, Biotechnology Research Institute
GLCOG	GLCOG007-19	BMSA66	66			579[0n]		MN586586		No	18-Aug-2017	Glossina fuscipes	Adult	Non teneral		Kenya Agricultural and Livestock Research Organization, Biotechnology Research Institute
GLCOG	GLCOG006-19	BMSA26	26			579[0n]		MN586587		No	18-Aug-2017	Glossina fuscipes	Adult	Non teneral		Kenya Agricultural and Livestock Research Organization, Biotechnology Research Institute
GLCOG	GLCOG009-19	BMSA43	43			582[0n]		MN586584		No	18-Aug-2017	Glossina fuscipes	Adult	Non teneral		Kenya Agricultural and Livestock Research Organization, Biotechnology Research Institute
GLCOG	GLCOG004-19	BMSA58	58			577[0n]		MN586589		No	18-Aug-2017	Glossina fuscipes	Adult	Non teneral		Kenya Agricultural and Livestock Research Organization, Biotechnology Research Institute
GLCOG	GLCOG005-19	BMSA18	18			549[0n]		MN586588		No	18-Aug-2017	Glossina fuscipes	Adult	Non teneral		Kenya Agricultural and Livestock Research Organization, Biotechnology Research Institute
GLCOG	GLCOG008-19	BMSA74	74			583[0n]		MN586585		No	18-Aug-2017	Glossina fuscipes	Adult	Non teneral		Kenya Agricultural and Livestock Research Organization, Biotechnology Research Institute
GLCOG	GLCOG001-19	BMSA1	1			581[0n]		MN586591		No	18-Aug-2017	Glossina fuscipes	Adult	Non teneral		Kenya Agricultural and Livestock Research Organization, Biotechnology Research Institute
GLCOG	GLCOG012-19	BMSA356	356			581[0n]		MN586582		No	18-Aug-2017	Glossina fuscipes	Adult	Non teneral		Kenya Agricultural and Livestock Research Organization, Biotechnology Research Institute
GLCOG	GLCOG011-19	BMSA84	84			580[0n]		MN586583		No	18-Aug-2017	Glossina fuscipes	Adult	Non teneral		Kenya Agricultural and Livestock Research Organization, Biotechnology Research Institute
GLCOG	GLCOG101-19	TLG113	113			581[0n]		MN586501		No	13-Jul-2017	Glossina fuscipes	Adult	Non teneral		Kenya Agricultural and Livestock Research Organization, Biotechnology Research Institute
GLCOG	GLCOG102-19	TLG141	141			578[0n]		MN586500		No	13-Jul-2017	Glossina fuscipes	Adult	Non teneral		Kenya Agricultural and Livestock Research Organization, Biotechnology Research Institute
GLCOG	GLCOG103-19	TLG149	149			579[0n]		MN586499		No	13-Jul-2017	Glossina fuscipes	Adult	Non teneral		Kenya Agricultural and Livestock Research Organization, Biotechnology Research Institute
GLCOG	GLCOG104-19	TLG437	437			582[0n]		MN586498		No	13-Jul-2017	Glossina fuscipes	Adult	Non teneral		Kenya Agricultural and Livestock Research Organization, Biotechnology Research Institute
GLCOG	GLCOG105-19	TLG150	150			580[0n]		MN586497		No	13-Jul-2017	Glossina fuscipes	Adult	Non teneral		Kenya Agricultural and Livestock Research Organization, Biotechnology Research Institute
GLCOG	GLCOG106-19	TLG158	158			578[0n]		MN586496		No	13-Jul-2017	Glossina fuscipes	Adult	Non teneral		Kenya Agricultural and Livestock Research Organization, Biotechnology Research Institute
GLCOG	GLCOG107-19	TLG449	449			582[0n]		MN586495		No	13-Jul-2017	Glossina fuscipes	Adult	Non teneral		Kenya Agricultural and Livestock Research Organization, Biotechnology Research Institute
GLCOG	GLCOG108-19	TLG88	88			582[0n]		MN586494		No	13-Jul-2017	Glossina fuscipes	Adult	Non teneral		Kenya Agricultural and Livestock Research Organization, Biotechnology Research Institute
GLCOG	GLCOG109-19	TLG96	96			589[0n]		MN586493		No	13-Jul-2017	Glossina fuscipes	Adult	Non teneral		Kenya Agricultural and Livestock Research Organization, Biotechnology Research Institute
GLCOG	GLCOG110-19	TLG125	125			577[0n]		MN586492		No	13-Jul-2017	Glossina fuscipes	Adult	Non teneral		Kenya Agricultural and Livestock Research Organization, Biotechnology Research Institute
GLCOG	GLCOG111-19	TLG133	133			581[0n]		MN586491		No	13-Jul-2017	Glossina fuscipes	Adult	Non teneral		Kenya Agricultural and Livestock Research Organization, Biotechnology Research Institute
GLCOG	GLCOG112-19	TLG106	106			585[0n]		MN586490		No	13-Jul-2017	Glossina fuscipes	Adult	Non teneral		Kenya Agricultural and Livestock Research Organization, Biotechnology Research Institute
GLCOG	GLCOG113-19	TLG114	114			579[0n]		MN586489		No	13-Jul-2017	Glossina fuscipes	Adult	Non teneral		Kenya Agricultural and Livestock Research Organization, Biotechnology Research Institute
GLCOG	GLCOG114-19	TLG142	142			578[0n]		MN586488		No	13-Jul-2017	Glossina fuscipes	Adult	Non teneral		Kenya Agricultural and Livestock Research Organization, Biotechnology Research Institute
GLCOG	GLCOG115-19	TLG115	115			577[0n]		MN586487		No	13-Jul-2017	Glossina fuscipes	Adult	Non teneral		Kenya Agricultural and Livestock Research Organization, Biotechnology Research Institute
GLCOG	GLCOG116-19	TLG438	438			579[0n]		MN586486		No	13-Jul-2017	Glossina fuscipes	Adult	Non teneral		Kenya Agricultural and Livestock Research Organization, Biotechnology Research Institute
GLCOG	GLCOG117-19	TLG151	151			582[0n]		MN586485		No	13-Jul-2017	Glossina fuscipes	Adult	Non teneral		Kenya Agricultural and Livestock Research Organization, Biotechnology Research Institute
GLCOG	GLCOG118-19	TLG159	159			580[0n]		MN586484		No	13-Jul-2017	Glossina fuscipes	Adult	Non teneral		Kenya Agricultural and Livestock Research Organization, Biotechnology Research Institute
GLCOG	GLCOG119-19	TLG450	450			581[0n]		MN586483		No	13-Jul-2017	Glossina fuscipes	Adult	Non teneral		Kenya Agricultural and Livestock Research Organization, Biotechnology Research Institute
GLCOG	GLCOG120-19	TLG89	89			583[0n]		MN586482		No	13-Jul-2017	Glossina fuscipes	Adult	Non teneral		Kenya Agricultural and Livestock Research Organization, Biotechnology Research Institute
GLCOG	GLCOG121-19	TLG97	97			582[0n]		MN586481		No	13-Jul-2017	Glossina fuscipes	Adult	Non teneral		Kenya Agricultural and Livestock Research Organization, Biotechnology Research Institute
GLCOG	GLCOG122-19	TLG126	126			576[0n]		MN586480		No	13-Jul-2017	Glossina fuscipes	Adult	Non teneral		Kenya Agricultural and Livestock Research Organization, Biotechnology Research Institute
GLCOG	GLCOG123-19	TLG107	107			582[0n]		MN586479		No	13-Jul-2017	Glossina fuscipes	Adult	Non teneral		Kenya Agricultural and Livestock Research Organization, Biotechnology Research Institute
GLCOG	GLCOG124-19	TLG135	135			579[0n]		MN586478		No	13-Jul-2017	Glossina fuscipes	Adult	Non teneral		Kenya Agricultural and Livestock Research Organization, Biotechnology Research Institute
GLCOG	GLCOG125-19	TLG143	143			577[0n]		MN586477		No	13-Jul-2017	Glossina fuscipes	Adult	Non teneral		Kenya Agricultural and Livestock Research Organization, Biotechnology Research Institute
GLCOG	GLCOG126-19	TLG116	116			580[0n]		MN586476		No	13-Jul-2017	Glossina fuscipes	Adult	Non teneral		Kenya Agricultural and Livestock Research Organization, Biotechnology Research Institute
GLCOG	GLCOG127-19	TLG439	439			578[0n]		MN586475		No	13-Jul-2017	Glossina fuscipes	Adult	Non teneral		Kenya Agricultural and Livestock Research Organization, Biotechnology Research Institute
GLCOG	GLCOG128-19	TLG160	160			587[0n]		MN586474		No	13-Jul-2017	Glossina fuscipes	Adult	Non teneral		Kenya Agricultural and Livestock Research Organization, Biotechnology Research Institute
GLCOG	GLCOG129-19	TLG451	451			589[0n]		MN586473		No	13-Jul-2017	Glossina fuscipes	Adult	Non teneral		Kenya Agricultural and Livestock Research Organization, Biotechnology Research Institute
GLCOG	GLCOG130-19	TLG90	90			582[0n]		MN586472		No	13-Jul-2017	Glossina fuscipes	Adult	Non teneral		Kenya Agricultural and Livestock Research Organization, Biotechnology Research Institute
GLCOG	GLCOG131-19	TLG98	98			579[0n]		MN586471		No	13-Jul-2017	Glossina fuscipes	Adult	Non teneral		Kenya Agricultural and Livestock Research Organization, Biotechnology Research Institute
GLCOG	GLCOG132-19	TLG127	127			579[0n]		MN586470		No	13-Jul-2017	Glossina fuscipes	Adult	Non teneral		Kenya Agricultural and Livestock Research Organization, Biotechnology Research Institute
GLCOG	GLCOG133-19	TLG100	100			581[0n]		MN586469		No	13-Jul-2017	Glossina fuscipes	Adult	Non teneral		Kenya Agricultural and Livestock Research Organization, Biotechnology Research Institute
GLCOG	GLCOG134-19	TLG108	108			577[0n]		MN586468		No	13-Jul-2017	Glossina fuscipes	Adult	Non teneral		Kenya Agricultural and Livestock Research Organization, Biotechnology Research Institute
GLCOG	GLCOG135-19	TLG136	136			579[0n]		MN586467		No	13-Jul-2017	Glossina fuscipes	Adult	Non teneral		Kenya Agricultural and Livestock Research Organization, Biotechnology Research Institute
GLCOG	GLCOG136-19	TLG144	144			578[0n]		MN586466		No	13-Jul-2017	Glossina fuscipes	Adult	Non teneral		Kenya Agricultural and Livestock Research Organization, Biotechnology Research Institute
GLCOG	GLCOG137-19	TLG117	117			576[0n]		MN586465		No	13-Jul-2017	Glossina fuscipes	Adult	Non teneral		Kenya Agricultural and Livestock Research Organization, Biotechnology Research Institute
GLCOG	GLCOG138-19	TLG440	440			580[0n]		MN586464		No	13-Jul-2017	Glossina fuscipes	Adult	Non teneral		Kenya Agricultural and Livestock Research Organization, Biotechnology Research Institute
GLCOG	GLCOG139-19	TLG153	153			579[0n]		MN586463		No	13-Jul-2017	Glossina fuscipes	Adult	Non teneral		Kenya Agricultural and Livestock Research Organization, Biotechnology Research Institute
GLCOG	GLCOG140-19	TLG444	444			581[0n]		MN586462		No	13-Jul-2017	Glossina fuscipes	Adult	Non teneral		Kenya Agricultural and Livestock Research Organization, Biotechnology Research Institute
GLCOG	GLCOG141-19	TLG452	452			582[0n]		MN586461		No	13-Jul-2017	Glossina fuscipes	Adult	Non teneral		Kenya Agricultural and Livestock Research Organization, Biotechnology Research Institute
GLCOG	GLCOG142-19	TLG91	91			582[0n]		MN586460		No	13-Jul-2017	Glossina fuscipes	Adult	Non teneral		Kenya Agricultural and Livestock Research Organization, Biotechnology Research Institute
GLCOG	GLCOG143-19	TLG99	99			580[0n]		MN586459		No	13-Jul-2017	Glossina fuscipes	Adult	Non teneral		Kenya Agricultural and Livestock Research Organization, Biotechnology Research Institute
GLCOG	GLCOG144-19	TLG128	128			580[0n]		MN586458		No	13-Jul-2017	Glossina fuscipes	Adult	Non teneral		Kenya Agricultural and Livestock Research Organization, Biotechnology Research Institute
GLCOG	GLCOG145-19	TLG101	101			577[0n]		MN586457		No	13-Jul-2017	Glossina fuscipes	Adult	Non teneral		Kenya Agricultural and Livestock Research Organization, Biotechnology Research Institute
GLCOG	GLCOG146-19	TLG109	109			582[0n]		MN586456		No	13-Jul-2017	Glossina fuscipes	Adult	Non teneral		Kenya Agricultural and Livestock Research Organization, Biotechnology Research Institute
GLCOG	GLCOG147-19	TLG137	137			579[0n]		MN586455		No	13-Jul-2017	Glossina fuscipes	Adult	Non teneral		Kenya Agricultural and Livestock Research Organization, Biotechnology Research Institute
GLCOG	GLCOG148-19	TLG145	145			576[0n]		MN586454		No	13-Jul-2017	Glossina fuscipes	Adult	Non teneral		Kenya Agricultural and Livestock Research Organization, Biotechnology Research Institute
GLCOG	GLCOG149-19	TLG118	118			580[0n]		MN586453		No	13-Jul-2017	Glossina fuscipes	Adult	Non teneral		Kenya Agricultural and Livestock Research Organization, Biotechnology Research Institute
GLCOG	GLCOG150-19	TLG441	441			579[0n]		MN586452		No	13-Jul-2017	Glossina fuscipes	Adult	Non teneral		Kenya Agricultural and Livestock Research Organization, Biotechnology Research Institute
GLCOG	GLCOG151-19	TLG445	445			578[0n]		MN586451		No	13-Jul-2017	Glossina fuscipes	Adult	Non teneral		Kenya Agricultural and Livestock Research Organization, Biotechnology Research Institute
GLCOG	GLCOG152-19	TLG453	453			594[0n]		MN586450		No	13-Jul-2017	Glossina fuscipes	Adult	Non teneral		Kenya Agricultural and Livestock Research Organization, Biotechnology Research Institute
GLCOG	GLCOG153-19	TLG92	92			593[0n]		MN586449		No	13-Jul-2017	Glossina fuscipes	Adult	Non teneral		Kenya Agricultural and Livestock Research Organization, Biotechnology Research Institute
GLCOG	GLCOG154-19	TLG121	121			580[0n]		MN586448		No	13-Jul-2017	Glossina fuscipes	Adult	Non teneral		Kenya Agricultural and Livestock Research Organization, Biotechnology Research Institute
GLCOG	GLCOG155-19	TLG129	129			579[0n]		MN586447		No	13-Jul-2017	Glossina fuscipes	Adult	Non teneral		Kenya Agricultural and Livestock Research Organization, Biotechnology Research Institute
GLCOG	GLCOG156-19	TLG102	102			581[0n]		MN586446		No	13-Jul-2017	Glossina fuscipes	Adult	Non teneral		Kenya Agricultural and Livestock Research Organization, Biotechnology Research Institute
GLCOG	GLCOG157-19	TLG138	138			577[0n]		MN586445		No	13-Jul-2017	Glossina fuscipes	Adult	Non teneral		Kenya Agricultural and Livestock Research Organization, Biotechnology Research Institute
GLCOG	GLCOG158-19	TLG146	146			580[0n]		MN586444		No	13-Jul-2017	Glossina fuscipes	Adult	Non teneral		Kenya Agricultural and Livestock Research Organization, Biotechnology Research Institute
GLCOG	GLCOG159-19	TLG119	119			575[0n]		MN586443		No	13-Jul-2017	Glossina fuscipes	Adult	Non teneral		Kenya Agricultural and Livestock Research Organization, Biotechnology Research Institute
GLCOG	GLCOG160-19	TLG442	442			578[0n]		MN586442		No	13-Jul-2017	Glossina fuscipes	Adult	Non teneral		Kenya Agricultural and Livestock Research Organization, Biotechnology Research Institute
GLCOG	GLCOG161-19	TLG155	155			573[0n]		MN586441		No	13-Jul-2017	Glossina fuscipes	Adult	Non teneral		Kenya Agricultural and Livestock Research Organization, Biotechnology Research Institute
GLCOG	GLCOG162-19	TLG446	446			579[0n]		MN586440		No	13-Jul-2017	Glossina fuscipes	Adult	Non teneral		Kenya Agricultural and Livestock Research Organization, Biotechnology Research Institute
GLCOG	GLCOG163-19	TLG454	454			582[0n]		MN586439		No	13-Jul-2017	Glossina fuscipes	Adult	Non teneral		Kenya Agricultural and Livestock Research Organization, Biotechnology Research Institute
GLCOG	GLCOG164-19	TLG122	122			580[0n]		MN586438		No	13-Jul-2017	Glossina fuscipes	Adult	Non teneral		Kenya Agricultural and Livestock Research Organization, Biotechnology Research Institute
GLCOG	GLCOG165-19	TLG130	130			582[0n]		MN586437		No	13-Jul-2017	Glossina fuscipes	Adult	Non teneral		Kenya Agricultural and Livestock Research Organization, Biotechnology Research Institute
GLCOG	GLCOG166-19	TLG103	103			562[0n]		MN586436		No	13-Jul-2017	Glossina fuscipes	Adult	Non teneral		Kenya Agricultural and Livestock Research Organization, Biotechnology Research Institute
GLCOG	GLCOG167-19	TLG111	111			576[0n]		MN586435		No	13-Jul-2017	Glossina fuscipes	Adult	Non teneral		Kenya Agricultural and Livestock Research Organization, Biotechnology Research Institute
GLCOG	GLCOG168-19	TLG139	139			582[0n]		MN586434		No	13-Jul-2017	Glossina fuscipes	Adult	Non teneral		Kenya Agricultural and Livestock Research Organization, Biotechnology Research Institute
GLCOG	GLCOG169-19	TLG147	147			578[1n]		MN586433		No	13-Jul-2017	Glossina fuscipes	Adult	Non teneral		Kenya Agricultural and Livestock Research Organization, Biotechnology Research Institute
GLCOG	GLCOG051-19	BMSA62	62			585[0n]		MN586548		No	18-Aug-2017	Glossina fuscipes	Adult	Non teneral		Kenya Agricultural and Livestock Research Organization, Biotechnology Research Institute
GLCOG	GLCOG037-19	BMSA4	4			583[0n]		MN586560		No	18-Aug-2017	Glossina fuscipes	Adult	Non teneral		Kenya Agricultural and Livestock Research Organization, Biotechnology Research Institute
GLCOG	GLCOG013-19	BMSA2	2			578[0n]		MN586581		No	18-Aug-2017	Glossina fuscipes	Adult	Non teneral		Kenya Agricultural and Livestock Research Organization, Biotechnology Research Institute
GLCOG	GLCOG035-19	BMSA46	46			584[0n]		MN586562		No	18-Aug-2017	Glossina fuscipes	Adult	Non teneral		Kenya Agricultural and Livestock Research Organization, Biotechnology Research Institute
GLCOG	GLCOG050-19	BMSA54	54			585[0n]		MN586549		No	18-Aug-2017	Glossina fuscipes	Adult	Non teneral		Kenya Agricultural and Livestock Research Organization, Biotechnology Research Institute
GLCOG	GLCOG061-19	BMSA48	48			583[0n]		MN586538		No	18-Aug-2017	Glossina fuscipes	Adult	Non teneral		Kenya Agricultural and Livestock Research Organization, Biotechnology Research Institute
GLCOG	GLCOG082-19	BMSA17	17			583[0n]		MN586520		No	18-Aug-2017	Glossina fuscipes	Adult	Non teneral		Kenya Agricultural and Livestock Research Organization, Biotechnology Research Institute
GLCOG	GLCOG014-19	BMSA10	10			583[0n]		MN586580		No	18-Aug-2017	Glossina fuscipes	Adult	Non teneral		Kenya Agricultural and Livestock Research Organization, Biotechnology Research Institute
GLCOG	GLCOG083-19	BMSA25	25			583[0n]		MN586519		No	18-Aug-2017	Glossina fuscipes	Adult	Non teneral		Kenya Agricultural and Livestock Research Organization, Biotechnology Research Institute
GLCOG	GLCOG053-19	BMSA70	70			584[0n]		MN586546		No	18-Aug-2017	Glossina fuscipes	Adult	Non teneral		Kenya Agricultural and Livestock Research Organization, Biotechnology Research Institute
GLCOG	GLCOG078-19	BMSA82	82			584[0n]		MN586524		No	18-Aug-2017	Glossina fuscipes	Adult	Non teneral		Kenya Agricultural and Livestock Research Organization, Biotechnology Research Institute
GLCOG	GLCOG089-19	TLG94	94			580[0n]		MN586513		No	18-Aug-2017	Glossina fuscipes	Adult	Non teneral		Kenya Agricultural and Livestock Research Organization, Biotechnology Research Institute
GLCOG	GLCOG096-19	TLG87	87			579[0n]		MN586506		No	13-Jul-2017	Glossina fuscipes	Adult	Non teneral		Kenya Agricultural and Livestock Research Organization, Biotechnology Research Institute
GLCOG	GLCOG092-19	TLG140	140			546[2n]		MN586510		No	13-Jul-2017	Glossina fuscipes	Adult	Non teneral		Kenya Agricultural and Livestock Research Organization, Biotechnology Research Institute
GLCOG	GLCOG085-19	BMSA73	73			582[0n]		MN586517		No	18-Aug-2017	Glossina fuscipes	Adult	Non teneral		Kenya Agricultural and Livestock Research Organization, Biotechnology Research Institute
GLCOG	GLCOG062-19	BMSA23	23			584[0n]		MN586537		No	18-Aug-2017	Glossina fuscipes	Adult	Non teneral		Kenya Agricultural and Livestock Research Organization, Biotechnology Research Institute
GLCOG	GLCOG034-19	BMSA78	78			585[0n]		MN586563		No	18-Aug-2017	Glossina fuscipes	Adult	Non teneral		Kenya Agricultural and Livestock Research Organization, Biotechnology Research Institute
GLCOG	GLCOG059-19	BMSA14	14			585[0n]		MN586540		No	18-Aug-2017	Glossina fuscipes	Adult	Non teneral		Kenya Agricultural and Livestock Research Organization, Biotechnology Research Institute
GLCOG	GLCOG063-19	BMSA63	63			581[0n]		MN586536		No	18-Aug-2017	Glossina fuscipes	Adult	Non teneral		Kenya Agricultural and Livestock Research Organization, Biotechnology Research Institute
GLCOG	GLCOG024-19	BMSA357	357			584[0n]		MN586572		No	18-Aug-2017	Glossina fuscipes	Adult	Non teneral		Kenya Agricultural and Livestock Research Organization, Biotechnology Research Institute
GLCOG	GLCOG029-19	BMSA20	20			580[0n]		MN586568		No	18-Aug-2017	Glossina fuscipes	Adult	Non teneral		Kenya Agricultural and Livestock Research Organization, Biotechnology Research Institute
GLCOG	GLCOG033-19	BMSA38	38			584[0n]		MN586564		No	18-Aug-2017	Glossina fuscipes	Adult	Non teneral		Kenya Agricultural and Livestock Research Organization, Biotechnology Research Institute
GLCOG	GLCOG060-19	BMSA55	55			583[0n]		MN586539		No	18-Aug-2017	Glossina fuscipes	Adult	Non teneral		Kenya Agricultural and Livestock Research Organization, Biotechnology Research Institute
GLCOG	GLCOG030-19	BMSA28	28			583[0n]		MN586567		No	18-Aug-2017	Glossina fuscipes	Adult	Non teneral		Kenya Agricultural and Livestock Research Organization, Biotechnology Research Institute
GLCOG	GLCOG065-19	BMSA33	33			584[0n]		MN586534		No	18-Aug-2017	Glossina fuscipes	Adult	Non teneral		Kenya Agricultural and Livestock Research Organization, Biotechnology Research Institute
GLCOG	GLCOG052-19	BMSA22	22			584[0n]		MN586547		No	18-Aug-2017	Glossina fuscipes	Adult	Non teneral		Kenya Agricultural and Livestock Research Organization, Biotechnology Research Institute
GLCOG	GLCOG039-19	BMSA53	53			581[0n]		MN586558		No	18-Aug-2017	Glossina fuscipes	Adult	Non teneral		Kenya Agricultural and Livestock Research Organization, Biotechnology Research Institute
GLCOG	GLCOG054-19	BMSA32	32			586[0n]		MN586545		No	18-Aug-2017	Glossina fuscipes	Adult	Non teneral		Kenya Agricultural and Livestock Research Organization, Biotechnology Research Institute
GLCOG	GLCOG041-19	BMSA21	21			583[0n]		MN586556		No	18-Aug-2017	Glossina fuscipes	Adult	Non teneral		Kenya Agricultural and Livestock Research Organization, Biotechnology Research Institute
GLCOG	GLCOG068-19	BMSA393	393			584[0n]		MN586531		No	18-Aug-2017	Glossina fuscipes	Adult	Non teneral		Kenya Agricultural and Livestock Research Organization, Biotechnology Research Institute
GLCOG	GLCOG077-19	BMSA42	42			583[1n]		MN586525		No	18-Aug-2017	Glossina fuscipes	Adult	Non teneral		Kenya Agricultural and Livestock Research Organization, Biotechnology Research Institute
GLCOG	GLCOG097-19	TLG95	95			592[0n]		MN586505		No	13-Jul-2017	Glossina fuscipes	Adult	Non teneral		Kenya Agricultural and Livestock Research Organization, Biotechnology Research Institute
GLCOG	GLCOG048-19	BMSA5	5			582[1n]		MN586551		No	18-Aug-2017	Glossina fuscipes	Adult	Non teneral		Kenya Agricultural and Livestock Research Organization, Biotechnology Research Institute
GLCOG	GLCOG058-19	BMSA6	6			583[0n]		MN586541		No	18-Aug-2017	Glossina fuscipes	Adult	Non teneral		Kenya Agricultural and Livestock Research Organization, Biotechnology Research Institute
GLCOG	GLCOG071-19	BMSA56	56			584[0n]		MN586529		No	18-Aug-2017	Glossina fuscipes	Adult	Non teneral		Kenya Agricultural and Livestock Research Organization, Biotechnology Research Institute
GLCOG	GLCOG028-19	BMSA60	60			583[0n]		MN586569		No	18-Aug-2017	Glossina fuscipes	Adult	Non teneral		Kenya Agricultural and Livestock Research Organization, Biotechnology Research Institute
GLCOG	GLCOG100-19	TLG105	105			582[0n]		MN586502		No	13-Jul-2017	Glossina fuscipes	Adult	Non teneral		Kenya Agricultural and Livestock Research Organization, Biotechnology Research Institute
GLCOG	GLCOG098-19	TLG124	124			577[0n]		MN586504		No	13-Jul-2017	Glossina fuscipes	Adult	Non teneral		Kenya Agricultural and Livestock Research Organization, Biotechnology Research Institute
GLCOG	GLCOG042-19	BMSA29	29			584[0n]		MN586555		No	18-Aug-2017	Glossina fuscipes	Adult	Non teneral		Kenya Agricultural and Livestock Research Organization, Biotechnology Research Institute
GLCOG	GLCOG090-19	TLG131	131			580[1n]		MN586512		No	13-Jul-2017	Glossina fuscipes	Adult	Non teneral		Kenya Agricultural and Livestock Research Organization, Biotechnology Research Institute
GLCOG	GLCOG064-19	BMSA71	71			584[0n]		MN586535		No	18-Aug-2017	Glossina fuscipes	Adult	Non teneral		Kenya Agricultural and Livestock Research Organization, Biotechnology Research Institute
GLCOG	GLCOG016-19	BMSA59	59			583[0n]		MN586578		No	18-Aug-2017	Glossina fuscipes	Adult	Non teneral		Kenya Agricultural and Livestock Research Organization, Biotechnology Research Institute
GLCOG	GLCOG031-19	BMSA68	68			583[0n]		MN586566		No	18-Aug-2017	Glossina fuscipes	Adult	Non teneral		Kenya Agricultural and Livestock Research Organization, Biotechnology Research Institute
GLCOG	GLCOG036-19	BMSA358	358			585[0n]		MN586561		No	18-Aug-2017	Glossina fuscipes	Adult	Non teneral		Kenya Agricultural and Livestock Research Organization, Biotechnology Research Institute
GLCOG	GLCOG049-19	BMSA13	13			584[0n]		MN586550		No	18-Aug-2017	Glossina fuscipes	Adult	Non teneral		Kenya Agricultural and Livestock Research Organization, Biotechnology Research Institute
GLCOG	GLCOG095-19	TLG157	157			581[0n]		MN586507		No	13-Jul-2017	Glossina fuscipes	Adult	Non teneral		Kenya Agricultural and Livestock Research Organization, Biotechnology Research Institute
GLCOG	GLCOG032-19	BMSA76	76			583[0n]		MN586565		No	18-Aug-2017	Glossina fuscipes	Adult	Non teneral		Kenya Agricultural and Livestock Research Organization, Biotechnology Research Institute
GLCOG	GLCOG099-19	TLG132	132			582[0n]		MN586503		No	13-Jul-2017	Glossina fuscipes	Adult	Non teneral		Kenya Agricultural and Livestock Research Organization, Biotechnology Research Institute
GLCOG	GLCOG047-19	BMSA47	47			584[0n]		MN586552		No	18-Aug-2017	Glossina fuscipes	Adult	Non teneral		Kenya Agricultural and Livestock Research Organization, Biotechnology Research Institute
GLCOG	GLCOG017-19	BMSA19	19			583[0n]		MN586577		No	18-Aug-2017	Glossina fuscipes	Adult	Non teneral		Kenya Agricultural and Livestock Research Organization, Biotechnology Research Institute
GLCOG	GLCOG066-19	BMSA41	41			583[0n]		MN586533		No	18-Aug-2017	Glossina fuscipes	Adult	Non teneral		Kenya Agricultural and Livestock Research Organization, Biotechnology Research Institute
GLCOG	GLCOG022-19	BMSA77	77			581[0n]		MN586573		No	18-Aug-2017	Glossina fuscipes	Adult	Non teneral		Kenya Agricultural and Livestock Research Organization, Biotechnology Research Institute
GLCOG	GLCOG055-19	BMSA40	40			584[0n]		MN586544		No	18-Aug-2017	Glossina fuscipes	Adult	Non teneral		Kenya Agricultural and Livestock Research Organization, Biotechnology Research Institute
GLCOG	GLCOG094-19	TLG459	459			579[0n]		MN586508		No	13-Jul-2017	Glossina fuscipes	Adult	Non teneral		Kenya Agricultural and Livestock Research Organization, Biotechnology Research Institute
GLCOG	GLCOG069-19	BMSA7	7			583[0n]		MN586530		No	18-Aug-2017	Glossina fuscipes	Adult	Non teneral		Kenya Agricultural and Livestock Research Organization, Biotechnology Research Institute
GLCOG	GLCOG038-19	BMSA12	12			582[0n]		MN586559		No	18-Aug-2017	Glossina fuscipes	Adult	Non teneral		Kenya Agricultural and Livestock Research Organization, Biotechnology Research Institute
GLCOG	GLCOG067-19	BMSA81	81			582[0n]		MN586532		No	18-Aug-2017	Glossina fuscipes	Adult	Non teneral		Kenya Agricultural and Livestock Research Organization, Biotechnology Research Institute
GLCOG	GLCOG093-19	TLG436	436			580[0n]		MN586509		No	13-Jul-2017	Glossina fuscipes	Adult	Non teneral		Kenya Agricultural and Livestock Research Organization, Biotechnology Research Institute
GLCOG	GLCOG044-19	BMSA31	31			584[0n]		MN586554		No	18-Aug-2017	Glossina fuscipes	Adult	Non teneral		Kenya Agricultural and Livestock Research Organization, Biotechnology Research Institute
GLCOG	GLCOG073-19	BMSA24	24			583[0n]		MN586527		No	18-Aug-2017	Glossina fuscipes	Adult	Non teneral		Kenya Agricultural and Livestock Research Organization, Biotechnology Research Institute
GLCOG	GLCOG079-19	BMSA8	8			582[0n]		MN586523		No	18-Aug-2017	Glossina fuscipes	Adult	Non teneral		Kenya Agricultural and Livestock Research Organization, Biotechnology Research Institute
GLCOG	GLCOG040-19	BMSA61	61			583[0n]		MN586557		No	18-Aug-2017	Glossina fuscipes	Adult	Non teneral		Kenya Agricultural and Livestock Research Organization, Biotechnology Research Institute
GLCOG	GLCOG076-19	BMSA34	34			583[0n]		MN586526		No	18-Aug-2017	Glossina fuscipes	Adult	Non teneral		Kenya Agricultural and Livestock Research Organization, Biotechnology Research Institute
GLCOG	GLCOG087-19	BMSA83	83			583[0n]		MN586515		No	18-Aug-2017	Glossina fuscipes	Adult	Non teneral		Kenya Agricultural and Livestock Research Organization, Biotechnology Research Institute
GLCOG	GLCOG018-19	BMSA27	27			583[0n]		MN586576		No	18-Aug-2017	Glossina fuscipes	Adult	Non teneral		Kenya Agricultural and Livestock Research Organization, Biotechnology Research Institute
GLCOG	GLCOG027-19	BMSA52	52			579[0n]		MN586570		No	18-Aug-2017	Glossina fuscipes	Adult	Non teneral		Kenya Agricultural and Livestock Research Organization, Biotechnology Research Institute
GLCOG	GLCOG046-19	BMSA79	79			597[1n]		MN586553		No	18-Aug-2017	Glossina fuscipes	Adult	Non teneral		Kenya Agricultural and Livestock Research Organization, Biotechnology Research Institute
GLCOG	GLCOG020-19	BMSA75	75			545[1n]		MN586575		No	18-Aug-2017	Glossina fuscipes	Adult	Non teneral		Kenya Agricultural and Livestock Research Organization, Biotechnology Research Institute
GLCOG	GLCOG026-19	BMSA11	11			584[0n]		MN586571		No	18-Aug-2017	Glossina fuscipes	Adult	Non teneral		Kenya Agricultural and Livestock Research Organization, Biotechnology Research Institute
GLCOG	GLCOG086-19	BMSA35	35			581[0n]		MN586516		No	18-Aug-2017	Glossina fuscipes	Adult	Non teneral		Kenya Agricultural and Livestock Research Organization, Biotechnology Research Institute
GLCOG	GLCOG056-19	BMSA80	80			584[0n]		MN586543		No	18-Aug-2017	Glossina fuscipes	Adult	Non teneral		Kenya Agricultural and Livestock Research Organization, Biotechnology Research Institute
GLCOG	GLCOG088-19	BMSA355	355			586[0n]		MN586514		No	18-Aug-2017	Glossina fuscipes	Adult	Non teneral		Kenya Agricultural and Livestock Research Organization, Biotechnology Research Institute
GLCOG	GLCOG084-19	BMSA65	65			605[0n]		MN586518		No	18-Aug-2017	Glossina fuscipes	Adult	Non teneral		Kenya Agricultural and Livestock Research Organization, Biotechnology Research Institute
GLCOG	GLCOG091-19	TLG112	112			578[0n]		MN586511		No	13-Jul-2017	Glossina fuscipes	Adult	Non teneral		Kenya Agricultural and Livestock Research Organization, Biotechnology Research Institute
GLCOG	GLCOG021-19	BMSA37	37			597[1n]		MN586574		No	18-Aug-2017	Glossina fuscipes	Adult	Non teneral		Kenya Agricultural and Livestock Research Organization, Biotechnology Research Institute
GLCOG	GLCOG080-19	BMSA49	49			591[0n]		MN586522		No	18-Aug-2017	Glossina fuscipes	Adult	Non teneral		Kenya Agricultural and Livestock Research Organization, Biotechnology Research Institute
GLCOG	GLCOG081-19	BMSA57	57			595[0n]		MN586521		No	18-Aug-2017	Glossina fuscipes	Adult	Non teneral		Kenya Agricultural and Livestock Research Organization, Biotechnology Research Institute
GLCOG	GLCOG015-19	BMSA51	51			580[0n]		MN586579		No	18-Aug-2017	Glossina fuscipes	Adult	Non teneral		Kenya Agricultural and Livestock Research Organization, Biotechnology Research Institute
GLCOG	GLCOG072-19	BMSA16	16			583[0n]		MN586528		No	18-Aug-2017	Glossina fuscipes	Adult	Non teneral		Kenya Agricultural and Livestock Research Organization, Biotechnology Research Institute
GLCOG	GLCOG057-19	BMSA85	85			587[0n]		MN586542		No	18-Aug-2017	Glossina fuscipes	Adult	Non teneral		Kenya Agricultural and Livestock Research Organization, Biotechnology Research Institute
GLCOG	GLCOG170-19	TLG120	120			582[0n]		MN586432		No	13-Jul-2017	Glossina fuscipes	Adult	Non teneral		Kenya Agricultural and Livestock Research Organization, Biotechnology Research Institute
GLCOG	GLCOG171-19	TLG443	443			583[0n]		MN586431		No	13-Jul-2017	Glossina fuscipes	Adult	Non teneral		Kenya Agricultural and Livestock Research Organization, Biotechnology Research Institute
GLCOG	GLCOG172-19	TLG156	156			577[0n]		MN586430		No	13-Jul-2017	Glossina fuscipes	Adult	Non teneral		Kenya Agricultural and Livestock Research Organization, Biotechnology Research Institute
GLCOG	GLCOG173-19	TLG447	447			581[0n]		MN586429		No	13-Jul-2017	Glossina fuscipes	Adult	Non teneral		Kenya Agricultural and Livestock Research Organization, Biotechnology Research Institute
GLCOG	GLCOG174-19	TLG455	455			583[0n]		MN586428		No	13-Jul-2017	Glossina fuscipes	Adult	Non teneral		Kenya Agricultural and Livestock Research Organization, Biotechnology Research Institute
GLCOG	GLCOG175-19	TLG134	134			576[0n]		MN586427		No	13-Jul-2017	Glossina fuscipes	Adult	Non teneral		Kenya Agricultural and Livestock Research Organization, Biotechnology Research Institute
GLCOG	GLCOG176-19	BEMB161	161			582[0n]		MN586426		No	13-Jul-2017	Glossina fuscipes	Adult	Non teneral		Kenya Agricultural and Livestock Research Organization, Biotechnology Research Institute
GLCOG	GLCOG177-19	BEMB169	169			583[0n]		MN586425		No	23-Jun-2017	Glossina fuscipes	Adult	Non teneral		Kenya Agricultural and Livestock Research Organization, Biotechnology Research Institute
GLCOG	GLCOG178-19	BEMB197	197			580[0n]		MN586424		No	23-Jun-2017	Glossina fuscipes	Adult	Non teneral		Kenya Agricultural and Livestock Research Organization, Biotechnology Research Institute
GLCOG	GLCOG179-19	BEMB205	205			583[0n]		MN586423		No	23-Jun-2017	Glossina fuscipes	Adult	Non teneral		Kenya Agricultural and Livestock Research Organization, Biotechnology Research Institute
GLCOG	GLCOG180-19	BEMB178	178			576[0n]		MN586422		No	23-Jun-2017	Glossina fuscipes	Adult	Non teneral		Kenya Agricultural and Livestock Research Organization, Biotechnology Research Institute
GLCOG	GLCOG181-19	BEMB186	186			578[0n]		MN586421		No	23-Jun-2017	Glossina fuscipes	Adult	Non teneral		Kenya Agricultural and Livestock Research Organization, Biotechnology Research Institute
GLCOG	GLCOG182-19	BEMB215	215			575[0n]		MN586420		No	23-Jun-2017	Glossina fuscipes	Adult	Non teneral		Kenya Agricultural and Livestock Research Organization, Biotechnology Research Institute
GLCOG	GLCOG183-19	BEMB223	223			580[0n]		MN586419		No	23-Jun-2017	Glossina fuscipes	Adult	Non teneral		Kenya Agricultural and Livestock Research Organization, Biotechnology Research Institute
GLCOG	GLCOG184-19	BEMB233	233			576[0n]		MN586418		No	23-Jun-2017	Glossina fuscipes	Adult	Non teneral		Kenya Agricultural and Livestock Research Organization, Biotechnology Research Institute
GLCOG	GLCOG185-19	BEMB395	395			581[0n]		MN586417		No	23-Jun-2017	Glossina fuscipes	Adult	Non teneral		Kenya Agricultural and Livestock Research Organization, Biotechnology Research Institute
GLCOG	GLCOG186-19	BEMB403	403			579[0n]		MN586416		No	23-Jun-2017	Glossina fuscipes	Adult	Non teneral		Kenya Agricultural and Livestock Research Organization, Biotechnology Research Institute
GLCOG	GLCOG187-19	BEMB162	162			582[0n]		MN586415		No	23-Jun-2017	Glossina fuscipes	Adult	Non teneral		Kenya Agricultural and Livestock Research Organization, Biotechnology Research Institute
GLCOG	GLCOG188-19	BEMB170	170			584[0n]		MN586414		No	23-Jun-2017	Glossina fuscipes	Adult	Non teneral		Kenya Agricultural and Livestock Research Organization, Biotechnology Research Institute
GLCOG	GLCOG189-19	BEMB198	198			580[0n]		MN586413		No	23-Jun-2017	Glossina fuscipes	Adult	Non teneral		Kenya Agricultural and Livestock Research Organization, Biotechnology Research Institute
GLCOG	GLCOG190-19	BEMB206	206			576[0n]		MN586412		No	23-Jun-2017	Glossina fuscipes	Adult	Non teneral		Kenya Agricultural and Livestock Research Organization, Biotechnology Research Institute
GLCOG	GLCOG191-19	BEMB179	179			577[0n]		MN586411		No	23-Jun-2017	Glossina fuscipes	Adult	Non teneral		Kenya Agricultural and Livestock Research Organization, Biotechnology Research Institute
GLCOG	GLCOG192-19	BEMB187	187			576[0n]		MN586410		No	23-Jun-2017	Glossina fuscipes	Adult	Non teneral		Kenya Agricultural and Livestock Research Organization, Biotechnology Research Institute
GLCOG	GLCOG193-19	BEMB216	216			578[0n]		MN586409		No	23-Jun-2017	Glossina fuscipes	Adult	Non teneral		Kenya Agricultural and Livestock Research Organization, Biotechnology Research Institute
GLCOG	GLCOG194-19	BEMB190	190			579[0n]		MN586408		No	23-Jun-2017	Glossina fuscipes	Adult	Non teneral		Kenya Agricultural and Livestock Research Organization, Biotechnology Research Institute
GLCOG	GLCOG195-19	BEMB226	226			581[0n]		MN586407		No	23-Jun-2017	Glossina fuscipes	Adult	Non teneral		Kenya Agricultural and Livestock Research Organization, Biotechnology Research Institute
GLCOG	GLCOG196-19	BEMB388	388			580[0n]		MN586406		No	23-Jun-2017	Glossina fuscipes	Adult	Non teneral		Kenya Agricultural and Livestock Research Organization, Biotechnology Research Institute
GLCOG	GLCOG197-19	BEMB396	396			581[0n]		MN586405		No	23-Jun-2017	Glossina fuscipes	Adult	Non teneral		Kenya Agricultural and Livestock Research Organization, Biotechnology Research Institute
GLCOG	GLCOG198-19	BEMB423	423			581[0n]		MN586404		No	23-Jun-2017	Glossina fuscipes	Adult	Non teneral		Kenya Agricultural and Livestock Research Organization, Biotechnology Research Institute
GLCOG	GLCOG199-19	BEMB171	171			583[0n]		MN586403		No	23-Jun-2017	Glossina fuscipes	Adult	Non teneral		Kenya Agricultural and Livestock Research Organization, Biotechnology Research Institute
GLCOG	GLCOG200-19	BEMB199	199			579[0n]		MN586402		No	23-Jun-2017	Glossina fuscipes	Adult	Non teneral		Kenya Agricultural and Livestock Research Organization, Biotechnology Research Institute
GLCOG	GLCOG201-19	BEMB207	207			593[0n]		MN586401		No	23-Jun-2017	Glossina fuscipes	Adult	Non teneral		Kenya Agricultural and Livestock Research Organization, Biotechnology Research Institute
GLCOG	GLCOG202-19	BEMB180	180			576[0n]		MN586400		No	23-Jun-2017	Glossina fuscipes	Adult	Non teneral		Kenya Agricultural and Livestock Research Organization, Biotechnology Research Institute
GLCOG	GLCOG203-19	BEMB188	188			580[0n]		MN586399		No	23-Jun-2017	Glossina fuscipes	Adult	Non teneral		Kenya Agricultural and Livestock Research Organization, Biotechnology Research Institute
GLCOG	GLCOG204-19	BEMB217	217			580[0n]		MN586398		No	23-Jun-2017	Glossina fuscipes	Adult	Non teneral		Kenya Agricultural and Livestock Research Organization, Biotechnology Research Institute
GLCOG	GLCOG205-19	BEMB191	191			577[0n]		MN586397		No	23-Jun-2017	Glossina fuscipes	Adult	Non teneral		Kenya Agricultural and Livestock Research Organization, Biotechnology Research Institute
GLCOG	GLCOG206-19	BEMB227	227			579[0n]		MN586396		No	23-Jun-2017	Glossina fuscipes	Adult	Non teneral		Kenya Agricultural and Livestock Research Organization, Biotechnology Research Institute
GLCOG	GLCOG207-19	BEMB389	389			577[0n]		MN586395		No	23-Jun-2017	Glossina fuscipes	Adult	Non teneral		Kenya Agricultural and Livestock Research Organization, Biotechnology Research Institute
GLCOG	GLCOG208-19	BEMB397	397			579[0n]		MN586394		No	23-Jun-2017	Glossina fuscipes	Adult	Non teneral		Kenya Agricultural and Livestock Research Organization, Biotechnology Research Institute
GLCOG	GLCOG209-19	BEMB424	424			582[0n]		MN586393		No	23-Jun-2017	Glossina fuscipes	Adult	Non teneral		Kenya Agricultural and Livestock Research Organization, Biotechnology Research Institute
GLCOG	GLCOG210-19	BEMB164	164			583[0n]		MN586392		No	23-Jun-2017	Glossina fuscipes	Adult	Non teneral		Kenya Agricultural and Livestock Research Organization, Biotechnology Research Institute
GLCOG	GLCOG211-19	BEMB172	172			593[0n]		MN586391		No	23-Jun-2017	Glossina fuscipes	Adult	Non teneral		Kenya Agricultural and Livestock Research Organization, Biotechnology Research Institute
GLCOG	GLCOG212-19	BEMB200	200			581[0n]		MN586390		No	23-Jun-2017	Glossina fuscipes	Adult	Non teneral		Kenya Agricultural and Livestock Research Organization, Biotechnology Research Institute
GLCOG	GLCOG213-19	BEMB208	208			581[0n]		MN586389		No	23-Jun-2017	Glossina fuscipes	Adult	Non teneral		Kenya Agricultural and Livestock Research Organization, Biotechnology Research Institute
GLCOG	GLCOG214-19	BEMB181	181			582[0n]		MN586388		No	23-Jun-2017	Glossina fuscipes	Adult	Non teneral		Kenya Agricultural and Livestock Research Organization, Biotechnology Research Institute
GLCOG	GLCOG215-19	BEMB189	189			576[0n]		MN586387		No	23-Jun-2017	Glossina fuscipes	Adult	Non teneral		Kenya Agricultural and Livestock Research Organization, Biotechnology Research Institute
GLCOG	GLCOG216-19	BEMB218	218			579[0n]		MN586386		No	23-Jun-2017	Glossina fuscipes	Adult	Non teneral		Kenya Agricultural and Livestock Research Organization, Biotechnology Research Institute
GLCOG	GLCOG217-19	BEMB192	192			581[0n]		MN586385		No	23-Jun-2017	Glossina fuscipes	Adult	Non teneral		Kenya Agricultural and Livestock Research Organization, Biotechnology Research Institute
GLCOG	GLCOG218-19	BEMB228	228			581[0n]		MN586384		No	23-Jun-2017	Glossina fuscipes	Adult	Non teneral		Kenya Agricultural and Livestock Research Organization, Biotechnology Research Institute
GLCOG	GLCOG219-19	BEMB390	390			580[0n]		MN586383		No	23-Jun-2017	Glossina fuscipes	Adult	Non teneral		Kenya Agricultural and Livestock Research Organization, Biotechnology Research Institute
GLCOG	GLCOG220-19	BEMB398	398			582[0n]		MN586382		No	23-Jun-2017	Glossina fuscipes	Adult	Non teneral		Kenya Agricultural and Livestock Research Organization, Biotechnology Research Institute
GLCOG	GLCOG221-19	BEMB425	425			597[0n]		MN586381		No	23-Jun-2017	Glossina fuscipes	Adult	Non teneral		Kenya Agricultural and Livestock Research Organization, Biotechnology Research Institute
GLCOG	GLCOG222-19	BEMB165	165			593[0n]		MN586380		No	23-Jun-2017	Glossina fuscipes	Adult	Non teneral		Kenya Agricultural and Livestock Research Organization, Biotechnology Research Institute
GLCOG	GLCOG223-19	BEMB173	173			584[0n]		MN586379		No	23-Jun-2017	Glossina fuscipes	Adult	Non teneral		Kenya Agricultural and Livestock Research Organization, Biotechnology Research Institute
GLCOG	GLCOG224-19	BEMB209	209			581[0n]		MN586378		No	23-Jun-2017	Glossina fuscipes	Adult	Non teneral		Kenya Agricultural and Livestock Research Organization, Biotechnology Research Institute
GLCOG	GLCOG225-19	BEMB182	182			580[0n]		MN586377		No	23-Jun-2017	Glossina fuscipes	Adult	Non teneral		Kenya Agricultural and Livestock Research Organization, Biotechnology Research Institute
GLCOG	GLCOG226-19	BEMB211	211			580[0n]		MN586376		No	23-Jun-2017	Glossina fuscipes	Adult	Non teneral		Kenya Agricultural and Livestock Research Organization, Biotechnology Research Institute
GLCOG	GLCOG227-19	BEMB219	219			579[0n]		MN586375		No	23-Jun-2017	Glossina fuscipes	Adult	Non teneral		Kenya Agricultural and Livestock Research Organization, Biotechnology Research Institute
GLCOG	GLCOG228-19	BEMB193	193			583[0n]		MN586374		No	23-Jun-2017	Glossina fuscipes	Adult	Non teneral		Kenya Agricultural and Livestock Research Organization, Biotechnology Research Institute
GLCOG	GLCOG229-19	BEMB229	229			582[0n]		MN586373		No	23-Jun-2017	Glossina fuscipes	Adult	Non teneral		Kenya Agricultural and Livestock Research Organization, Biotechnology Research Institute
GLCOG	GLCOG230-19	BEMB391	391			580[0n]		MN586372		No	23-Jun-2017	Glossina fuscipes	Adult	Non teneral		Kenya Agricultural and Livestock Research Organization, Biotechnology Research Institute
GLCOG	GLCOG231-19	BEMB399	399			581[0n]		MN586371		No	23-Jun-2017	Glossina fuscipes	Adult	Non teneral		Kenya Agricultural and Livestock Research Organization, Biotechnology Research Institute
GLCOG	GLCOG232-19	BEMB426	426			583[0n]		MN586370		No	23-Jun-2017	Glossina fuscipes	Adult	Non teneral		Kenya Agricultural and Livestock Research Organization, Biotechnology Research Institute
GLCOG	GLCOG233-19	BEMB166	166			580[0n]		MN586369		No	23-Jun-2017	Glossina fuscipes	Adult	Non teneral		Kenya Agricultural and Livestock Research Organization, Biotechnology Research Institute
GLCOG	GLCOG234-19	BEMB174	174			581[0n]		MN586368		No	23-Jun-2017	Glossina fuscipes	Adult	Non teneral		Kenya Agricultural and Livestock Research Organization, Biotechnology Research Institute
GLCOG	GLCOG235-19	BEMB202	202			579[0n]		MN586367		No	23-Jun-2017	Glossina fuscipes	Adult	Non teneral		Kenya Agricultural and Livestock Research Organization, Biotechnology Research Institute
GLCOG	GLCOG236-19	BEMB210	210			579[0n]		MN586366		No	23-Jun-2017	Glossina fuscipes	Adult	Non teneral		Kenya Agricultural and Livestock Research Organization, Biotechnology Research Institute
GLCOG	GLCOG237-19	BEMB183	183			579[0n]		MN586365		No	23-Jun-2017	Glossina fuscipes	Adult	Non teneral		Kenya Agricultural and Livestock Research Organization, Biotechnology Research Institute
GLCOG	GLCOG238-19	BEMB212	212			579[0n]		MN586364		No	23-Jun-2017	Glossina fuscipes	Adult	Non teneral		Kenya Agricultural and Livestock Research Organization, Biotechnology Research Institute
GLCOG	GLCOG239-19	BEMB220	220			579[0n]		MN586363		No	23-Jun-2017	Glossina fuscipes	Adult	Non teneral		Kenya Agricultural and Livestock Research Organization, Biotechnology Research Institute
GLCOG	GLCOG240-19	BEMB194	194			579[0n]		MN586362		No	23-Jun-2017	Glossina fuscipes	Adult	Non teneral		Kenya Agricultural and Livestock Research Organization, Biotechnology Research Institute
GLCOG	GLCOG241-19	BEMB230	230			579[0n]		MN586361		No	23-Jun-2017	Glossina fuscipes	Adult	Non teneral		Kenya Agricultural and Livestock Research Organization, Biotechnology Research Institute
GLCOG	GLCOG242-19	BEMB392	392			581[0n]		MN586360		No	23-Jun-2017	Glossina fuscipes	Adult	Non teneral		Kenya Agricultural and Livestock Research Organization, Biotechnology Research Institute
GLCOG	GLCOG243-19	BEMB167	167			585[0n]		MN586359		No	23-Jun-2017	Glossina fuscipes	Adult	Non teneral		Kenya Agricultural and Livestock Research Organization, Biotechnology Research Institute
GLCOG	GLCOG244-19	BEMB175	175			581[0n]		MN586358		No	23-Jun-2017	Glossina fuscipes	Adult	Non teneral		Kenya Agricultural and Livestock Research Organization, Biotechnology Research Institute
GLCOG	GLCOG245-19	BEMB203	203			580[0n]		MN586357		No	23-Jun-2017	Glossina fuscipes	Adult	Non teneral		Kenya Agricultural and Livestock Research Organization, Biotechnology Research Institute
GLCOG	GLCOG246-19	BEMB176	176			579[0n]		MN586356		No	23-Jun-2017	Glossina fuscipes	Adult	Non teneral		Kenya Agricultural and Livestock Research Organization, Biotechnology Research Institute
GLCOG	GLCOG247-19	BEMB184	184			580[0n]		MN586355		No	23-Jun-2017	Glossina fuscipes	Adult	Non teneral		Kenya Agricultural and Livestock Research Organization, Biotechnology Research Institute
GLCOG	GLCOG248-19	BEMB213	213			579[0n]		MN586354		No	23-Jun-2017	Glossina fuscipes	Adult	Non teneral		Kenya Agricultural and Livestock Research Organization, Biotechnology Research Institute
GLCOG	GLCOG249-19	BEMB221	221			580[0n]		MN586353		No	23-Jun-2017	Glossina fuscipes	Adult	Non teneral		Kenya Agricultural and Livestock Research Organization, Biotechnology Research Institute
GLCOG	GLCOG250-19	BEMB195	195			582[0n]		MN586352		No	23-Jun-2017	Glossina fuscipes	Adult	Non teneral		Kenya Agricultural and Livestock Research Organization, Biotechnology Research Institute
GLCOG	GLCOG251-19	BEMB393	393			581[0n]		MN586351		No	23-Jun-2017	Glossina fuscipes	Adult	Non teneral		Kenya Agricultural and Livestock Research Organization, Biotechnology Research Institute
GLCOG	GLCOG252-19	BEMB401	401			579[0n]		MN586350		No	23-Jun-2017	Glossina fuscipes	Adult	Non teneral		Kenya Agricultural and Livestock Research Organization, Biotechnology Research Institute
GLCOG	GLCOG253-19	BEMB168	168			596[0n]		MN586349		No	23-Jun-2017	Glossina fuscipes	Adult	Non teneral		Kenya Agricultural and Livestock Research Organization, Biotechnology Research Institute
GLCOG	GLCOG254-19	BEMB196	196			583[0n]		MN586348		No	23-Jun-2017	Glossina fuscipes	Adult	Non teneral		Kenya Agricultural and Livestock Research Organization, Biotechnology Research Institute
GLCOG	GLCOG255-19	BEMB204	204			583[0n]		MN586347		No	23-Jun-2017	Glossina fuscipes	Adult	Non teneral		Kenya Agricultural and Livestock Research Organization, Biotechnology Research Institute
GLCOG	GLCOG256-19	BEMB185	185			578[0n]		MN586346		No	23-Jun-2017	Glossina fuscipes	Adult	Non teneral		Kenya Agricultural and Livestock Research Organization, Biotechnology Research Institute
GLCOG	GLCOG257-19	BEMB214	214			580[0n]		MN586345		No	23-Jun-2017	Glossina fuscipes	Adult	Non teneral		Kenya Agricultural and Livestock Research Organization, Biotechnology Research Institute
GLCOG	GLCOG258-19	BEMB222	222			579[0n]		MN586344		No	23-Jun-2017	Glossina fuscipes	Adult	Non teneral		Kenya Agricultural and Livestock Research Organization, Biotechnology Research Institute
GLCOG	GLCOG259-19	BEMB224	224			580[0n]		MN586343		No	23-Jun-2017	Glossina fuscipes	Adult	Non teneral		Kenya Agricultural and Livestock Research Organization, Biotechnology Research Institute
GLCOG	GLCOG260-19	BEMB232	232			581[0n]		MN586342		No	23-Jun-2017	Glossina fuscipes	Adult	Non teneral		Kenya Agricultural and Livestock Research Organization, Biotechnology Research Institute
GLCOG	GLCOG261-19	BEMB394	394			579[0n]		MN586341		No	23-Jun-2017	Glossina fuscipes	Adult	Non teneral		Kenya Agricultural and Livestock Research Organization, Biotechnology Research Institute
GLCOG	GLCOG262-19	BEMB402	402			582[0n]		MN586340		No	23-Jun-2017	Glossina fuscipes	Adult	Non teneral		Kenya Agricultural and Livestock Research Organization, Biotechnology Research Institute
GLCOG	GLCOG263-19	Haplotype1	H1			205[0n]		MN586339		No	18-Aug-2017	Glossina fuscipes	Adult	Non teneral		Kenya Agricultural and Livestock Research Organization, Biotechnology Research Institute
GLCOG	GLCOG264-19	Haplotype2	H2			204[0n]		MN586338		No	18-Aug-2017	Glossina fuscipes	Adult	Non teneral		Kenya Agricultural and Livestock Research Organization, Biotechnology Research Institute
GLCOG	GLCOG265-19	Haplotype3	H3			204[0n]		MN586337		No	18-Aug-2017	Glossina fuscipes	Adult	Non teneral		Kenya Agricultural and Livestock Research Organization, Biotechnology Research Institute
GLCOG	GLCOG266-19	Haplotype4	H4			204[0n]		MN586336		No	18-Aug-2017	Glossina fuscipes	Adult	Non teneral		Kenya Agricultural and Livestock Research Organization, Biotechnology Research Institute
GLCOG	GLCOG267-19	Haplotype5	H5			204[0n]		MN586335		No	18-Aug-2017	Glossina fuscipes	Adult	Non teneral		Kenya Agricultural and Livestock Research Organization, Biotechnology Research Institute
GLCOG	GLCOG268-19	Haplotype6	H6			204[0n]		MN586334		No	18-Aug-2017	Glossina fuscipes	Adult	Non teneral		Kenya Agricultural and Livestock Research Organization, Biotechnology Research Institute
GLCOG	GLCOG269-19	Haplotype7	H7			204[0n]		MN586333		No	18-Aug-2017	Glossina fuscipes	Adult	Non teneral		Kenya Agricultural and Livestock Research Organization, Biotechnology Research Institute
GLCOG	GLCOG270-19	Haplotype8	H8			204[0n]		MN586332		No	18-Aug-2017	Glossina fuscipes	Adult	Non teneral		Kenya Agricultural and Livestock Research Organization, Biotechnology Research Institute
GLCOG	GLCOG271-19	Haplotype9	H9			204[0n]		MN586331		No	18-Aug-2017	Glossina fuscipes	Adult	Non teneral		Kenya Agricultural and Livestock Research Organization, Biotechnology Research Institute
GLCOG	GLCOG272-19	Haplotype10	H10			204[0n]		MN586330		No	18-Aug-2017	Glossina fuscipes	Adult	Non teneral		Kenya Agricultural and Livestock Research Organization, Biotechnology Research Institute
GLCOG	GLCOG273-19	Haplotype11	H11			204[0n]		MN586329		No	18-Aug-2017	Glossina fuscipes	Adult	Non teneral		Kenya Agricultural and Livestock Research Organization, Biotechnology Research Institute
GLCOG	GLCOG274-19	Haplotype12	H12			204[0n]		MN586328		No	18-Aug-2017	Glossina fuscipes	Adult	Non teneral		Kenya Agricultural and Livestock Research Organization, Biotechnology Research Institute
GLCOG	GLCOG275-19	Haplotype13	H13			204[0n]		MN586327		No	18-Aug-2017	Glossina fuscipes	Adult	Non teneral		Kenya Agricultural and Livestock Research Organization, Biotechnology Research Institute
GLCOG	GLCOG276-19	Haplotype14	H14			204[0n]		MN586326		No	18-Aug-2017	Glossina fuscipes	Adult	Non teneral		Kenya Agricultural and Livestock Research Organization, Biotechnology Research Institute
GLCOG	GLCOG277-19	Haplotype15	H15			204[0n]		MN586325		No	18-Aug-2017	Glossina fuscipes	Adult	Non teneral		Kenya Agricultural and Livestock Research Organization, Biotechnology Research Institute
GLCOG	GLCOG278-19	Haplotype16	H16			204[0n]		MN586324		No	18-Aug-2017	Glossina fuscipes	Adult	Non teneral		Kenya Agricultural and Livestock Research Organization, Biotechnology Research Institute
GLCOG	GLCOG279-19	Haplotype17	H17			204[0n]		MN586323		No	18-Aug-2017	Glossina fuscipes	Adult	Non teneral		Kenya Agricultural and Livestock Research Organization, Biotechnology Research Institute
GLCOG	GLCOG280-19	Haplotype18	H18			204[0n]		MN586322		No	18-Aug-2017	Glossina fuscipes	Adult	Non teneral		Kenya Agricultural and Livestock Research Organization, Biotechnology Research Institute
GLCOG	GLCOG281-19	Haplotype19	H19			204[0n]		MN586321		No	18-Aug-2017	Glossina fuscipes	Adult	Non teneral		Kenya Agricultural and Livestock Research Organization, Biotechnology Research Institute
GLCOG	GLCOG282-19	Haplotype20	H20			204[0n]		MN586320		No	18-Aug-2017	Glossina fuscipes	Adult	Non teneral		Kenya Agricultural and Livestock Research Organization, Biotechnology Research Institute
GLCOG	GLCOG283-19	Haplotype21	H21			204[0n]		MN586319		No	18-Aug-2017	Glossina fuscipes	Adult	Non teneral		Kenya Agricultural and Livestock Research Organization, Biotechnology Research Institute
GLCOG	GLCOG284-19	Haplotype22	H22			204[0n]		MN586318		No	18-Aug-2017	Glossina fuscipes	Adult	Non teneral		Kenya Agricultural and Livestock Research Organization, Biotechnology Research Institute
GLCOG	GLCOG285-19	Haplotype23	H23			204[0n]		MN586317		No	18-Aug-2017	Glossina fuscipes	Adult	Non teneral		Kenya Agricultural and Livestock Research Organization, Biotechnology Research Institute
GLCOG	GLCOG286-19	Haplotype24	H24			206[0n]		MN586316		No	18-Aug-2017	Glossina fuscipes	Adult	Non teneral		Kenya Agricultural and Livestock Research Organization, Biotechnology Research Institute
GLCOG	GLCOG287-19	Haplotype25	H25			204[0n]		MN586315		No	18-Aug-2017	Glossina fuscipes	Adult	Non teneral		Kenya Agricultural and Livestock Research Organization, Biotechnology Research Institute
GLCOG	GLCOG288-19	Haplotype26	H26			204[0n]		MN586314		No	18-Aug-2017	Glossina fuscipes	Adult	Non teneral		Kenya Agricultural and Livestock Research Organization, Biotechnology Research Institute
GLCOG	GLCOG289-19	Haplotype27	H27			204[0n]		MN586313		No	18-Aug-2017	Glossina fuscipes	Adult	Non teneral		Kenya Agricultural and Livestock Research Organization, Biotechnology Research Institute
GLCOG	GLCOG290-19	Haplotype28	H28			204[0n]		MN586312		No	18-Aug-2017	Glossina fuscipes	Adult	Non teneral		Kenya Agricultural and Livestock Research Organization, Biotechnology Research Institute
GLCOG	GLCOG291-19	Haplotype29	H29			204[0n]		MN586311		No	18-Aug-2017	Glossina fuscipes	Adult	Non teneral		Kenya Agricultural and Livestock Research Organization, Biotechnology Research Institute
GLCOG	GLCOG292-19	Haplotype30	H30			204[0n]		MN586310		No	18-Aug-2017	Glossina fuscipes	Adult	Non teneral		Kenya Agricultural and Livestock Research Organization, Biotechnology Research Institute
GLCOG	GLCOG293-19	Haplotype31	H31			204[0n]		MN586309		No	18-Aug-2017	Glossina fuscipes	Adult	Non teneral		Kenya Agricultural and Livestock Research Organization, Biotechnology Research Institute
GLCOG	GLCOG294-19	Haplotype32	H32			204[0n]		MN586308		No	18-Aug-2017	Glossina fuscipes	Adult	Non teneral		Kenya Agricultural and Livestock Research Organization, Biotechnology Research Institute
GLCOG	GLCOG295-19	Haplotype33	H33			204[0n]		MN586307		No	18-Aug-2017	Glossina fuscipes	Adult	Non teneral		Kenya Agricultural and Livestock Research Organization, Biotechnology Research Institute
GLCOG	GLCOG296-19	Haplotype34	H34			204[0n]		MN586306		No	18-Aug-2017	Glossina fuscipes	Adult	Non teneral		Kenya Agricultural and Livestock Research Organization, Biotechnology Research Institute
GLCOG	GLCOG297-19	Haplotype35	H35			204[0n]		MN586305		No	18-Aug-2017	Glossina fuscipes	Adult	Non teneral		Kenya Agricultural and Livestock Research Organization, Biotechnology Research Institute
GLCOG	GLCOG298-19	Haplotype36	H36			204[0n]		MN586304		No	18-Aug-2017	Glossina fuscipes	Adult	Non teneral		Kenya Agricultural and Livestock Research Organization, Biotechnology Research Institute
GLCOG	GLCOG299-19	Haplotype37	H37			204[0n]		MN586303		No	18-Aug-2017	Glossina fuscipes	Adult	Non teneral		Kenya Agricultural and Livestock Research Organization, Biotechnology Research Institute
GLCOG	GLCOG300-19	Haplotype38	H38			204[0n]		MN586302		No	18-Aug-2017	Glossina fuscipes	Adult	Non teneral		Kenya Agricultural and Livestock Research Organization, Biotechnology Research Institute
GLCOG	GLCOG301-19	Haplotype39	H39			204[0n]		MN586301		No	18-Aug-2017	Glossina fuscipes	Adult	Non teneral		Kenya Agricultural and Livestock Research Organization, Biotechnology Research Institute
GLCOG	GLCOG302-19	Haplotype40	H40			204[0n]		MN586300		No	18-Aug-2017	Glossina fuscipes	Adult	Non teneral		Kenya Agricultural and Livestock Research Organization, Biotechnology Research Institute
GLCOG	GLCOG303-19	Haplotype41	H41			204[0n]		MN586299		No	18-Aug-2017	Glossina fuscipes	Adult	Non teneral		Kenya Agricultural and Livestock Research Organization, Biotechnology Research Institute
GLCOG	GLCOG304-19	Haplotype42	H42			204[0n]		MN586298		No	18-Aug-2017	Glossina fuscipes	Adult	Non teneral		Kenya Agricultural and Livestock Research Organization, Biotechnology Research Institute
GLCOG	GLCOG305-19	Haplotype43	H43			204[0n]		MN586297		No	18-Aug-2017	Glossina fuscipes	Adult	Non teneral		Kenya Agricultural and Livestock Research Organization, Biotechnology Research Institute

## Sheet: Voucher Info
Project:	GLCOG			User:	Abraham Mayoke
Created:	2020-02-19
Sample ID	Field ID	Museum ID	Collection Code	Institution Storing
BMSA15	15		BMSA	Kenya Agricultural and Livestock Research Organization, Biotechnology Research Institute
BMSA45	45		BMSA	Kenya Agricultural and Livestock Research Organization, Biotechnology Research Institute
BMSA50	50		BMSA	Kenya Agricultural and Livestock Research Organization, Biotechnology Research Institute
BMSA69	69		BMSA	Kenya Agricultural and Livestock Research Organization, Biotechnology Research Institute
BMSA72	72		BMSA	Kenya Agricultural and Livestock Research Organization, Biotechnology Research Institute
Haplotype45	H45			Kenya Agricultural and Livestock Research Organization, Biotechnology Research Institute
BMSA36	36		BMSA	Kenya Agricultural and Livestock Research Organization, Biotechnology Research Institute
BMSA64	64		BMSA	Kenya Agricultural and Livestock Research Organization, Biotechnology Research Institute
BMSA3	3		BMSA	Kenya Agricultural and Livestock Research Organization, Biotechnology Research Institute
BMSA67	67		BMSA	Kenya Agricultural and Livestock Research Organization, Biotechnology Research Institute
BMSA39	39		BMSA	Kenya Agricultural and Livestock Research Organization, Biotechnology Research Institute
Haplotype44	H44			Kenya Agricultural and Livestock Research Organization, Biotechnology Research Institute
Haplotype46	H46			Kenya Agricultural and Livestock Research Organization, Biotechnology Research Institute
BMSA9	9		BMSA	Kenya Agricultural and Livestock Research Organization, Biotechnology Research Institute
BMSA66	66		BMSA	Kenya Agricultural and Livestock Research Organization, Biotechnology Research Institute
BMSA26	26		BMSA	Kenya Agricultural and Livestock Research Organization, Biotechnology Research Institute
BMSA43	43		BMSA	Kenya Agricultural and Livestock Research Organization, Biotechnology Research Institute
BMSA58	58		BMSA	Kenya Agricultural and Livestock Research Organization, Biotechnology Research Institute
BMSA18	18		BMSA	Kenya Agricultural and Livestock Research Organization, Biotechnology Research Institute
BMSA74	74		BMSA	Kenya Agricultural and Livestock Research Organization, Biotechnology Research Institute
BMSA1	1		BMSA	Kenya Agricultural and Livestock Research Organization, Biotechnology Research Institute
BMSA356	356		BMSA	Kenya Agricultural and Livestock Research Organization, Biotechnology Research Institute
BMSA84	84		BMSA	Kenya Agricultural and Livestock Research Organization, Biotechnology Research Institute
TLG113	113		TLG	Kenya Agricultural and Livestock Research Organization, Biotechnology Research Institute
TLG141	141		TLG	Kenya Agricultural and Livestock Research Organization, Biotechnology Research Institute
TLG149	149		TLG	Kenya Agricultural and Livestock Research Organization, Biotechnology Research Institute
TLG437	437		TLG	Kenya Agricultural and Livestock Research Organization, Biotechnology Research Institute
TLG150	150		TLG	Kenya Agricultural and Livestock Research Organization, Biotechnology Research Institute
TLG158	158		TLG	Kenya Agricultural and Livestock Research Organization, Biotechnology Research Institute
TLG449	449		TLG	Kenya Agricultural and Livestock Research Organization, Biotechnology Research Institute
TLG88	88		TLG	Kenya Agricultural and Livestock Research Organization, Biotechnology Research Institute
TLG96	96		TLG	Kenya Agricultural and Livestock Research Organization, Biotechnology Research Institute
TLG125	125		TLG	Kenya Agricultural and Livestock Research Organization, Biotechnology Research Institute
TLG133	133		TLG	Kenya Agricultural and Livestock Research Organization, Biotechnology Research Institute
TLG106	106		TLG	Kenya Agricultural and Livestock Research Organization, Biotechnology Research Institute
TLG114	114		TLG	Kenya Agricultural and Livestock Research Organization, Biotechnology Research Institute
TLG142	142		TLG	Kenya Agricultural and Livestock Research Organization, Biotechnology Research Institute
TLG115	115		TLG	Kenya Agricultural and Livestock Research Organization, Biotechnology Research Institute
TLG438	438		TLG	Kenya Agricultural and Livestock Research Organization, Biotechnology Research Institute
TLG151	151		TLG	Kenya Agricultural and Livestock Research Organization, Biotechnology Research Institute
TLG159	159		TLG	Kenya Agricultural and Livestock Research Organization, Biotechnology Research Institute
TLG450	450		TLG	Kenya Agricultural and Livestock Research Organization, Biotechnology Research Institute
TLG89	89		TLG	Kenya Agricultural and Livestock Research Organization, Biotechnology Research Institute
TLG97	97		TLG	Kenya Agricultural and Livestock Research Organization, Biotechnology Research Institute
TLG126	126		TLG	Kenya Agricultural and Livestock Research Organization, Biotechnology Research Institute
TLG107	107		TLG	Kenya Agricultural and Livestock Research Organization, Biotechnology Research Institute
TLG135	135		TLG	Kenya Agricultural and Livestock Research Organization, Biotechnology Research Institute
TLG143	143		TLG	Kenya Agricultural and Livestock Research Organization, Biotechnology Research Institute
TLG116	116		TLG	Kenya Agricultural and Livestock Research Organization, Biotechnology Research Institute
TLG439	439		TLG	Kenya Agricultural and Livestock Research Organization, Biotechnology Research Institute
TLG160	160		TLG	Kenya Agricultural and Livestock Research Organization, Biotechnology Research Institute
TLG451	451		TLG	Kenya Agricultural and Livestock Research Organization, Biotechnology Research Institute
TLG90	90		TLG	Kenya Agricultural and Livestock Research Organization, Biotechnology Research Institute
TLG98	98		TLG	Kenya Agricultural and Livestock Research Organization, Biotechnology Research Institute
TLG127	127		TLG	Kenya Agricultural and Livestock Research Organization, Biotechnology Research Institute
TLG100	100		TLG	Kenya Agricultural and Livestock Research Organization, Biotechnology Research Institute
TLG108	108		TLG	Kenya Agricultural and Livestock Research Organization, Biotechnology Research Institute
TLG136	136		TLG	Kenya Agricultural and Livestock Research Organization, Biotechnology Research Institute
TLG144	144		TLG	Kenya Agricultural and Livestock Research Organization, Biotechnology Research Institute
TLG117	117		TLG	Kenya Agricultural and Livestock Research Organization, Biotechnology Research Institute
TLG440	440		TLG	Kenya Agricultural and Livestock Research Organization, Biotechnology Research Institute
TLG153	153		TLG	Kenya Agricultural and Livestock Research Organization, Biotechnology Research Institute
TLG444	444		TLG	Kenya Agricultural and Livestock Research Organization, Biotechnology Research Institute
TLG452	452		TLG	Kenya Agricultural and Livestock Research Organization, Biotechnology Research Institute
TLG91	91		TLG	Kenya Agricultural and Livestock Research Organization, Biotechnology Research Institute
TLG99	99		TLG	Kenya Agricultural and Livestock Research Organization, Biotechnology Research Institute
TLG128	128		TLG	Kenya Agricultural and Livestock Research Organization, Biotechnology Research Institute
TLG101	101		TLG	Kenya Agricultural and Livestock Research Organization, Biotechnology Research Institute
TLG109	109		TLG	Kenya Agricultural and Livestock Research Organization, Biotechnology Research Institute
TLG137	137		TLG	Kenya Agricultural and Livestock Research Organization, Biotechnology Research Institute
TLG145	145		TLG	Kenya Agricultural and Livestock Research Organization, Biotechnology Research Institute
TLG118	118		TLG	Kenya Agricultural and Livestock Research Organization, Biotechnology Research Institute
TLG441	441		TLG	Kenya Agricultural and Livestock Research Organization, Biotechnology Research Institute
TLG445	445		TLG	Kenya Agricultural and Livestock Research Organization, Biotechnology Research Institute
TLG453	453		TLG	Kenya Agricultural and Livestock Research Organization, Biotechnology Research Institute
TLG92	92		TLG	Kenya Agricultural and Livestock Research Organization, Biotechnology Research Institute
TLG121	121		TLG	Kenya Agricultural and Livestock Research Organization, Biotechnology Research Institute
TLG129	129		TLG	Kenya Agricultural and Livestock Research Organization, Biotechnology Research Institute
TLG102	102		TLG	Kenya Agricultural and Livestock Research Organization, Biotechnology Research Institute
TLG138	138		TLG	Kenya Agricultural and Livestock Research Organization, Biotechnology Research Institute
TLG146	146		TLG	Kenya Agricultural and Livestock Research Organization, Biotechnology Research Institute
TLG119	119		TLG	Kenya Agricultural and Livestock Research Organization, Biotechnology Research Institute
TLG442	442		TLG	Kenya Agricultural and Livestock Research Organization, Biotechnology Research Institute
TLG155	155		TLG	Kenya Agricultural and Livestock Research Organization, Biotechnology Research Institute
TLG446	446		TLG	Kenya Agricultural and Livestock Research Organization, Biotechnology Research Institute
TLG454	454		TLG	Kenya Agricultural and Livestock Research Organization, Biotechnology Research Institute
TLG122	122		TLG	Kenya Agricultural and Livestock Research Organization, Biotechnology Research Institute
TLG130	130		TLG	Kenya Agricultural and Livestock Research Organization, Biotechnology Research Institute
TLG103	103		TLG	Kenya Agricultural and Livestock Research Organization, Biotechnology Research Institute
TLG111	111		TLG	Kenya Agricultural and Livestock Research Organization, Biotechnology Research Institute
TLG139	139		TLG	Kenya Agricultural and Livestock Research Organization, Biotechnology Research Institute
TLG147	147		TLG	Kenya Agricultural and Livestock Research Organization, Biotechnology Research Institute
BMSA62	62		BMSA	Kenya Agricultural and Livestock Research Organization, Biotechnology Research Institute
BMSA4	4		BMSA	Kenya Agricultural and Livestock Research Organization, Biotechnology Research Institute
BMSA2	2		BMSA	Kenya Agricultural and Livestock Research Organization, Biotechnology Research Institute
BMSA46	46		BMSA	Kenya Agricultural and Livestock Research Organization, Biotechnology Research Institute
BMSA54	54		BMSA	Kenya Agricultural and Livestock Research Organization, Biotechnology Research Institute
BMSA48	48		BMSA	Kenya Agricultural and Livestock Research Organization, Biotechnology Research Institute
BMSA17	17		BMSA	Kenya Agricultural and Livestock Research Organization, Biotechnology Research Institute
BMSA10	10		BMSA	Kenya Agricultural and Livestock Research Organization, Biotechnology Research Institute
BMSA25	25		BMSA	Kenya Agricultural and Livestock Research Organization, Biotechnology Research Institute
BMSA70	70		BMSA	Kenya Agricultural and Livestock Research Organization, Biotechnology Research Institute
BMSA82	82		BMSA	Kenya Agricultural and Livestock Research Organization, Biotechnology Research Institute
TLG94	94		TLG	Kenya Agricultural and Livestock Research Organization, Biotechnology Research Institute
TLG87	87		TLG	Kenya Agricultural and Livestock Research Organization, Biotechnology Research Institute
TLG140	140		TLG	Kenya Agricultural and Livestock Research Organization, Biotechnology Research Institute
BMSA73	73		BMSA	Kenya Agricultural and Livestock Research Organization, Biotechnology Research Institute
BMSA23	23		BMSA	Kenya Agricultural and Livestock Research Organization, Biotechnology Research Institute
BMSA78	78		BMSA	Kenya Agricultural and Livestock Research Organization, Biotechnology Research Institute
BMSA14	14		BMSA	Kenya Agricultural and Livestock Research Organization, Biotechnology Research Institute
BMSA63	63		BMSA	Kenya Agricultural and Livestock Research Organization, Biotechnology Research Institute
BMSA357	357		BMSA	Kenya Agricultural and Livestock Research Organization, Biotechnology Research Institute
BMSA20	20		BMSA	Kenya Agricultural and Livestock Research Organization, Biotechnology Research Institute
BMSA38	38		BMSA	Kenya Agricultural and Livestock Research Organization, Biotechnology Research Institute
BMSA55	55		BMSA	Kenya Agricultural and Livestock Research Organization, Biotechnology Research Institute
BMSA28	28		BMSA	Kenya Agricultural and Livestock Research Organization, Biotechnology Research Institute
BMSA33	33		BMSA	Kenya Agricultural and Livestock Research Organization, Biotechnology Research Institute
BMSA22	22		BMSA	Kenya Agricultural and Livestock Research Organization, Biotechnology Research Institute
BMSA53	53		BMSA	Kenya Agricultural and Livestock Research Organization, Biotechnology Research Institute
BMSA32	32		BMSA	Kenya Agricultural and Livestock Research Organization, Biotechnology Research Institute
BMSA21	21		BMSA	Kenya Agricultural and Livestock Research Organization, Biotechnology Research Institute
BMSA393	393		BMSA	Kenya Agricultural and Livestock Research Organization, Biotechnology Research Institute
BMSA42	42		BMSA	Kenya Agricultural and Livestock Research Organization, Biotechnology Research Institute
TLG95	95		TLG	Kenya Agricultural and Livestock Research Organization, Biotechnology Research Institute
BMSA5	5		BMSA	Kenya Agricultural and Livestock Research Organization, Biotechnology Research Institute
BMSA6	6		BMSA	Kenya Agricultural and Livestock Research Organization, Biotechnology Research Institute
BMSA56	56		BMSA	Kenya Agricultural and Livestock Research Organization, Biotechnology Research Institute
BMSA60	60		BMSA	Kenya Agricultural and Livestock Research Organization, Biotechnology Research Institute
TLG105	105		TLG	Kenya Agricultural and Livestock Research Organization, Biotechnology Research Institute
TLG124	124		TLG	Kenya Agricultural and Livestock Research Organization, Biotechnology Research Institute
BMSA29	29		BMSA	Kenya Agricultural and Livestock Research Organization, Biotechnology Research Institute
TLG131	131		TLG	Kenya Agricultural and Livestock Research Organization, Biotechnology Research Institute
BMSA71	71		BMSA	Kenya Agricultural and Livestock Research Organization, Biotechnology Research Institute
BMSA59	59		BMSA	Kenya Agricultural and Livestock Research Organization, Biotechnology Research Institute
BMSA68	68		BMSA	Kenya Agricultural and Livestock Research Organization, Biotechnology Research Institute
BMSA358	358		BMSA	Kenya Agricultural and Livestock Research Organization, Biotechnology Research Institute
BMSA13	13		BMSA	Kenya Agricultural and Livestock Research Organization, Biotechnology Research Institute
TLG157	157		TLG	Kenya Agricultural and Livestock Research Organization, Biotechnology Research Institute
BMSA76	76		BMSA	Kenya Agricultural and Livestock Research Organization, Biotechnology Research Institute
TLG132	132		TLG	Kenya Agricultural and Livestock Research Organization, Biotechnology Research Institute
BMSA47	47		BMSA	Kenya Agricultural and Livestock Research Organization, Biotechnology Research Institute
BMSA19	19		BMSA	Kenya Agricultural and Livestock Research Organization, Biotechnology Research Institute
BMSA41	41		BMSA	Kenya Agricultural and Livestock Research Organization, Biotechnology Research Institute
BMSA77	77		BMSA	Kenya Agricultural and Livestock Research Organization, Biotechnology Research Institute
BMSA40	40		BMSA	Kenya Agricultural and Livestock Research Organization, Biotechnology Research Institute
TLG459	459		TLG	Kenya Agricultural and Livestock Research Organization, Biotechnology Research Institute
BMSA7	7		BMSA	Kenya Agricultural and Livestock Research Organization, Biotechnology Research Institute
BMSA12	12		BMSA	Kenya Agricultural and Livestock Research Organization, Biotechnology Research Institute
BMSA81	81		BMSA	Kenya Agricultural and Livestock Research Organization, Biotechnology Research Institute
TLG436	436		TLG	Kenya Agricultural and Livestock Research Organization, Biotechnology Research Institute
BMSA31	31		BMSA	Kenya Agricultural and Livestock Research Organization, Biotechnology Research Institute
BMSA24	24		BMSA	Kenya Agricultural and Livestock Research Organization, Biotechnology Research Institute
BMSA8	8		BMSA	Kenya Agricultural and Livestock Research Organization, Biotechnology Research Institute
BMSA61	61		BMSA	Kenya Agricultural and Livestock Research Organization, Biotechnology Research Institute
BMSA34	34		BMSA	Kenya Agricultural and Livestock Research Organization, Biotechnology Research Institute
BMSA83	83		BMSA	Kenya Agricultural and Livestock Research Organization, Biotechnology Research Institute
BMSA27	27		BMSA	Kenya Agricultural and Livestock Research Organization, Biotechnology Research Institute
BMSA52	52		BMSA	Kenya Agricultural and Livestock Research Organization, Biotechnology Research Institute
BMSA79	79		BMSA	Kenya Agricultural and Livestock Research Organization, Biotechnology Research Institute
BMSA75	75		BMSA	Kenya Agricultural and Livestock Research Organization, Biotechnology Research Institute
BMSA11	11		BMSA	Kenya Agricultural and Livestock Research Organization, Biotechnology Research Institute
BMSA35	35		BMSA	Kenya Agricultural and Livestock Research Organization, Biotechnology Research Institute
BMSA80	80		BMSA	Kenya Agricultural and Livestock Research Organization, Biotechnology Research Institute
BMSA355	355		BMSA	Kenya Agricultural and Livestock Research Organization, Biotechnology Research Institute
BMSA65	65		BMSA	Kenya Agricultural and Livestock Research Organization, Biotechnology Research Institute
TLG112	112		TLG	Kenya Agricultural and Livestock Research Organization, Biotechnology Research Institute
BMSA37	37		BMSA	Kenya Agricultural and Livestock Research Organization, Biotechnology Research Institute
BMSA49	49		BMSA	Kenya Agricultural and Livestock Research Organization, Biotechnology Research Institute
BMSA57	57		BMSA	Kenya Agricultural and Livestock Research Organization, Biotechnology Research Institute
BMSA51	51		BMSA	Kenya Agricultural and Livestock Research Organization, Biotechnology Research Institute
BMSA16	16		BMSA	Kenya Agricultural and Livestock Research Organization, Biotechnology Research Institute
BMSA85	85		BMSA	Kenya Agricultural and Livestock Research Organization, Biotechnology Research Institute
TLG120	120		TLG	Kenya Agricultural and Livestock Research Organization, Biotechnology Research Institute
TLG443	443		TLG	Kenya Agricultural and Livestock Research Organization, Biotechnology Research Institute
TLG156	156		TLG	Kenya Agricultural and Livestock Research Organization, Biotechnology Research Institute
TLG447	447		TLG	Kenya Agricultural and Livestock Research Organization, Biotechnology Research Institute
TLG455	455		TLG	Kenya Agricultural and Livestock Research Organization, Biotechnology Research Institute
TLG134	134		TLG	Kenya Agricultural and Livestock Research Organization, Biotechnology Research Institute
BEMB161	161		BEMB	Kenya Agricultural and Livestock Research Organization, Biotechnology Research Institute
BEMB169	169		BEMB	Kenya Agricultural and Livestock Research Organization, Biotechnology Research Institute
BEMB197	197		BEMB	Kenya Agricultural and Livestock Research Organization, Biotechnology Research Institute
BEMB205	205		BEMB	Kenya Agricultural and Livestock Research Organization, Biotechnology Research Institute
BEMB178	178		BEMB	Kenya Agricultural and Livestock Research Organization, Biotechnology Research Institute
BEMB186	186		BEMB	Kenya Agricultural and Livestock Research Organization, Biotechnology Research Institute
BEMB215	215		BEMB	Kenya Agricultural and Livestock Research Organization, Biotechnology Research Institute
BEMB223	223		BEMB	Kenya Agricultural and Livestock Research Organization, Biotechnology Research Institute
BEMB233	233		BEMB	Kenya Agricultural and Livestock Research Organization, Biotechnology Research Institute
BEMB395	395		BEMB	Kenya Agricultural and Livestock Research Organization, Biotechnology Research Institute
BEMB403	403		BEMB	Kenya Agricultural and Livestock Research Organization, Biotechnology Research Institute
BEMB162	162		BEMB	Kenya Agricultural and Livestock Research Organization, Biotechnology Research Institute
BEMB170	170		BEMB	Kenya Agricultural and Livestock Research Organization, Biotechnology Research Institute
BEMB198	198		BEMB	Kenya Agricultural and Livestock Research Organization, Biotechnology Research Institute
BEMB206	206		BEMB	Kenya Agricultural and Livestock Research Organization, Biotechnology Research Institute
BEMB179	179		BEMB	Kenya Agricultural and Livestock Research Organization, Biotechnology Research Institute
BEMB187	187		BEMB	Kenya Agricultural and Livestock Research Organization, Biotechnology Research Institute
BEMB216	216		BEMB	Kenya Agricultural and Livestock Research Organization, Biotechnology Research Institute
BEMB190	190		BEMB	Kenya Agricultural and Livestock Research Organization, Biotechnology Research Institute
BEMB226	226		BEMB	Kenya Agricultural and Livestock Research Organization, Biotechnology Research Institute
BEMB388	388		BEMB	Kenya Agricultural and Livestock Research Organization, Biotechnology Research Institute
BEMB396	396		BEMB	Kenya Agricultural and Livestock Research Organization, Biotechnology Research Institute
BEMB423	423		BEMB	Kenya Agricultural and Livestock Research Organization, Biotechnology Research Institute
BEMB171	171		BEMB	Kenya Agricultural and Livestock Research Organization, Biotechnology Research Institute
BEMB199	199		BEMB	Kenya Agricultural and Livestock Research Organization, Biotechnology Research Institute
BEMB207	207		BEMB	Kenya Agricultural and Livestock Research Organization, Biotechnology Research Institute
BEMB180	180		BEMB	Kenya Agricultural and Livestock Research Organization, Biotechnology Research Institute
BEMB188	188		BEMB	Kenya Agricultural and Livestock Research Organization, Biotechnology Research Institute
BEMB217	217		BEMB	Kenya Agricultural and Livestock Research Organization, Biotechnology Research Institute
BEMB191	191		BEMB	Kenya Agricultural and Livestock Research Organization, Biotechnology Research Institute
BEMB227	227		BEMB	Kenya Agricultural and Livestock Research Organization, Biotechnology Research Institute
BEMB389	389		BEMB	Kenya Agricultural and Livestock Research Organization, Biotechnology Research Institute
BEMB397	397		BEMB	Kenya Agricultural and Livestock Research Organization, Biotechnology Research Institute
BEMB424	424		BEMB	Kenya Agricultural and Livestock Research Organization, Biotechnology Research Institute
BEMB164	164		BEMB	Kenya Agricultural and Livestock Research Organization, Biotechnology Research Institute
BEMB172	172		BEMB	Kenya Agricultural and Livestock Research Organization, Biotechnology Research Institute
BEMB200	200		BEMB	Kenya Agricultural and Livestock Research Organization, Biotechnology Research Institute
BEMB208	208		BEMB	Kenya Agricultural and Livestock Research Organization, Biotechnology Research Institute
BEMB181	181		BEMB	Kenya Agricultural and Livestock Research Organization, Biotechnology Research Institute
BEMB189	189		BEMB	Kenya Agricultural and Livestock Research Organization, Biotechnology Research Institute
BEMB218	218		BEMB	Kenya Agricultural and Livestock Research Organization, Biotechnology Research Institute
BEMB192	192		BEMB	Kenya Agricultural and Livestock Research Organization, Biotechnology Research Institute
BEMB228	228		BEMB	Kenya Agricultural and Livestock Research Organization, Biotechnology Research Institute
BEMB390	390		BEMB	Kenya Agricultural and Livestock Research Organization, Biotechnology Research Institute
BEMB398	398		BEMB	Kenya Agricultural and Livestock Research Organization, Biotechnology Research Institute
BEMB425	425		BEMB	Kenya Agricultural and Livestock Research Organization, Biotechnology Research Institute
BEMB165	165		BEMB	Kenya Agricultural and Livestock Research Organization, Biotechnology Research Institute
BEMB173	173		BEMB	Kenya Agricultural and Livestock Research Organization, Biotechnology Research Institute
BEMB209	209		BEMB	Kenya Agricultural and Livestock Research Organization, Biotechnology Research Institute
BEMB182	182		BEMB	Kenya Agricultural and Livestock Research Organization, Biotechnology Research Institute
BEMB211	211		BEMB	Kenya Agricultural and Livestock Research Organization, Biotechnology Research Institute
BEMB219	219		BEMB	Kenya Agricultural and Livestock Research Organization, Biotechnology Research Institute
BEMB193	193		BEMB	Kenya Agricultural and Livestock Research Organization, Biotechnology Research Institute
BEMB229	229		BEMB	Kenya Agricultural and Livestock Research Organization, Biotechnology Research Institute
BEMB391	391		BEMB	Kenya Agricultural and Livestock Research Organization, Biotechnology Research Institute
BEMB399	399		BEMB	Kenya Agricultural and Livestock Research Organization, Biotechnology Research Institute
BEMB426	426		BEMB	Kenya Agricultural and Livestock Research Organization, Biotechnology Research Institute
BEMB166	166		BEMB	Kenya Agricultural and Livestock Research Organization, Biotechnology Research Institute
BEMB174	174		BEMB	Kenya Agricultural and Livestock Research Organization, Biotechnology Research Institute
BEMB202	202		BEMB	Kenya Agricultural and Livestock Research Organization, Biotechnology Research Institute
BEMB210	210		BEMB	Kenya Agricultural and Livestock Research Organization, Biotechnology Research Institute
BEMB183	183		BEMB	Kenya Agricultural and Livestock Research Organization, Biotechnology Research Institute
BEMB212	212		BEMB	Kenya Agricultural and Livestock Research Organization, Biotechnology Research Institute
BEMB220	220		BEMB	Kenya Agricultural and Livestock Research Organization, Biotechnology Research Institute
BEMB194	194		BEMB	Kenya Agricultural and Livestock Research Organization, Biotechnology Research Institute
BEMB230	230		BEMB	Kenya Agricultural and Livestock Research Organization, Biotechnology Research Institute
BEMB392	392		BEMB	Kenya Agricultural and Livestock Research Organization, Biotechnology Research Institute
BEMB167	167		BEMB	Kenya Agricultural and Livestock Research Organization, Biotechnology Research Institute
BEMB175	175		BEMB	Kenya Agricultural and Livestock Research Organization, Biotechnology Research Institute
BEMB203	203		BEMB	Kenya Agricultural and Livestock Research Organization, Biotechnology Research Institute
BEMB176	176		BEMB	Kenya Agricultural and Livestock Research Organization, Biotechnology Research Institute
BEMB184	184		BEMB	Kenya Agricultural and Livestock Research Organization, Biotechnology Research Institute
BEMB213	213		BEMB	Kenya Agricultural and Livestock Research Organization, Biotechnology Research Institute
BEMB221	221		BEMB	Kenya Agricultural and Livestock Research Organization, Biotechnology Research Institute
BEMB195	195		BEMB	Kenya Agricultural and Livestock Research Organization, Biotechnology Research Institute
BEMB393	393		BEMB	Kenya Agricultural and Livestock Research Organization, Biotechnology Research Institute
BEMB401	401		BEMB	Kenya Agricultural and Livestock Research Organization, Biotechnology Research Institute
BEMB168	168		BEMB	Kenya Agricultural and Livestock Research Organization, Biotechnology Research Institute
BEMB196	196		BEMB	Kenya Agricultural and Livestock Research Organization, Biotechnology Research Institute
BEMB204	204		BEMB	Kenya Agricultural and Livestock Research Organization, Biotechnology Research Institute
BEMB185	185		BEMB	Kenya Agricultural and Livestock Research Organization, Biotechnology Research Institute
BEMB214	214		BEMB	Kenya Agricultural and Livestock Research Organization, Biotechnology Research Institute
BEMB222	222		BEMB	Kenya Agricultural and Livestock Research Organization, Biotechnology Research Institute
BEMB224	224		BEMB	Kenya Agricultural and Livestock Research Organization, Biotechnology Research Institute
BEMB232	232		BEMB	Kenya Agricultural and Livestock Research Organization, Biotechnology Research Institute
BEMB394	394		BEMB	Kenya Agricultural and Livestock Research Organization, Biotechnology Research Institute
BEMB402	402		BEMB	Kenya Agricultural and Livestock Research Organization, Biotechnology Research Institute
Haplotype1	H1			Kenya Agricultural and Livestock Research Organization, Biotechnology Research Institute
Haplotype2	H2			Kenya Agricultural and Livestock Research Organization, Biotechnology Research Institute
Haplotype3	H3			Kenya Agricultural and Livestock Research Organization, Biotechnology Research Institute
Haplotype4	H4			Kenya Agricultural and Livestock Research Organization, Biotechnology Research Institute
Haplotype5	H5			Kenya Agricultural and Livestock Research Organization, Biotechnology Research Institute
Haplotype6	H6			Kenya Agricultural and Livestock Research Organization, Biotechnology Research Institute
Haplotype7	H7			Kenya Agricultural and Livestock Research Organization, Biotechnology Research Institute
Haplotype8	H8			Kenya Agricultural and Livestock Research Organization, Biotechnology Research Institute
Haplotype9	H9			Kenya Agricultural and Livestock Research Organization, Biotechnology Research Institute
Haplotype10	H10			Kenya Agricultural and Livestock Research Organization, Biotechnology Research Institute
Haplotype11	H11			Kenya Agricultural and Livestock Research Organization, Biotechnology Research Institute
Haplotype12	H12			Kenya Agricultural and Livestock Research Organization, Biotechnology Research Institute
Haplotype13	H13			Kenya Agricultural and Livestock Research Organization, Biotechnology Research Institute
Haplotype14	H14			Kenya Agricultural and Livestock Research Organization, Biotechnology Research Institute
Haplotype15	H15			Kenya Agricultural and Livestock Research Organization, Biotechnology Research Institute
Haplotype16	H16			Kenya Agricultural and Livestock Research Organization, Biotechnology Research Institute
Haplotype17	H17			Kenya Agricultural and Livestock Research Organization, Biotechnology Research Institute
Haplotype18	H18			Kenya Agricultural and Livestock Research Organization, Biotechnology Research Institute
Haplotype19	H19			Kenya Agricultural and Livestock Research Organization, Biotechnology Research Institute
Haplotype20	H20			Kenya Agricultural and Livestock Research Organization, Biotechnology Research Institute
Haplotype21	H21			Kenya Agricultural and Livestock Research Organization, Biotechnology Research Institute
Haplotype22	H22			Kenya Agricultural and Livestock Research Organization, Biotechnology Research Institute
Haplotype23	H23			Kenya Agricultural and Livestock Research Organization, Biotechnology Research Institute
Haplotype24	H24			Kenya Agricultural and Livestock Research Organization, Biotechnology Research Institute
Haplotype25	H25			Kenya Agricultural and Livestock Research Organization, Biotechnology Research Institute
Haplotype26	H26			Kenya Agricultural and Livestock Research Organization, Biotechnology Research Institute
Haplotype27	H27			Kenya Agricultural and Livestock Research Organization, Biotechnology Research Institute
Haplotype28	H28			Kenya Agricultural and Livestock Research Organization, Biotechnology Research Institute
Haplotype29	H29			Kenya Agricultural and Livestock Research Organization, Biotechnology Research Institute
Haplotype30	H30			Kenya Agricultural and Livestock Research Organization, Biotechnology Research Institute
Haplotype31	H31			Kenya Agricultural and Livestock Research Organization, Biotechnology Research Institute
Haplotype32	H32			Kenya Agricultural and Livestock Research Organization, Biotechnology Research Institute
Haplotype33	H33			Kenya Agricultural and Livestock Research Organization, Biotechnology Research Institute
Haplotype34	H34			Kenya Agricultural and Livestock Research Organization, Biotechnology Research Institute
Haplotype35	H35			Kenya Agricultural and Livestock Research Organization, Biotechnology Research Institute
Haplotype36	H36			Kenya Agricultural and Livestock Research Organization, Biotechnology Research Institute
Haplotype37	H37			Kenya Agricultural and Livestock Research Organization, Biotechnology Research Institute
Haplotype38	H38			Kenya Agricultural and Livestock Research Organization, Biotechnology Research Institute
Haplotype39	H39			Kenya Agricultural and Livestock Research Organization, Biotechnology Research Institute
Haplotype40	H40			Kenya Agricultural and Livestock Research Organization, Biotechnology Research Institute
Haplotype41	H41			Kenya Agricultural and Livestock Research Organization, Biotechnology Research Institute
Haplotype42	H42			Kenya Agricultural and Livestock Research Organization, Biotechnology Research Institute
Haplotype43	H43			Kenya Agricultural and Livestock Research Organization, Biotechnology Research Institute

## Sheet: Taxonomy
Project:	GLCOG			User:	Abraham Mayoke
Created:	2020-02-19
Sample ID	Phylum	Class	Order	Family	Subfamily	Tribe	Genus	Species	Subspecies	Identifier	Identifier Email	Identification Method	Taxonomy Notes
BMSA15	Arthropoda	Insecta	Diptera	Glossinidae			Glossina	Glossina fuscipes		T. Bobenda		Itoua et al 2006	Subspecies: Glossina fuscipes fuscipes
BMSA45	Arthropoda	Insecta	Diptera	Glossinidae			Glossina	Glossina fuscipes		T. Bobenda		Itoua et al 2006	Subspecies: Glossina fuscipes fuscipes
BMSA50	Arthropoda	Insecta	Diptera	Glossinidae			Glossina	Glossina fuscipes		T. Bobenda		Itoua et al 2006	Subspecies: Glossina fuscipes fuscipes
BMSA69	Arthropoda	Insecta	Diptera	Glossinidae			Glossina	Glossina fuscipes		T. Bobenda		Itoua et al 2006	Subspecies: Glossina fuscipes fuscipes
BMSA72	Arthropoda	Insecta	Diptera	Glossinidae			Glossina	Glossina fuscipes		T. Bobenda		Itoua et al 2006	Subspecies: Glossina fuscipes fuscipes
Haplotype45	Arthropoda	Insecta	Diptera	Glossinidae			Glossina	Glossina fuscipes		T. Bobenda
BMSA36	Arthropoda	Insecta	Diptera	Glossinidae			Glossina	Glossina fuscipes		T. Bobenda		Itoua et al 2006	Subspecies: Glossina fuscipes fuscipes
BMSA64	Arthropoda	Insecta	Diptera	Glossinidae			Glossina	Glossina fuscipes		T. Bobenda		Itoua et al 2006	Subspecies: Glossina fuscipes fuscipes
BMSA3	Arthropoda	Insecta	Diptera	Glossinidae			Glossina	Glossina fuscipes		T. Bobenda		Itoua et al 2006	Subspecies: Glossina fuscipes fuscipes
BMSA67	Arthropoda	Insecta	Diptera	Glossinidae			Glossina	Glossina fuscipes		T. Bobenda		Itoua et al 2006	Subspecies: Glossina fuscipes fuscipes
BMSA39	Arthropoda	Insecta	Diptera	Glossinidae			Glossina	Glossina fuscipes		T. Bobenda		Itoua et al 2006	Subspecies: Glossina fuscipes fuscipes
Haplotype44	Arthropoda	Insecta	Diptera	Glossinidae			Glossina	Glossina fuscipes		T. Bobenda
Haplotype46	Arthropoda	Insecta	Diptera	Glossinidae			Glossina	Glossina fuscipes		T. Bobenda
BMSA9	Arthropoda	Insecta	Diptera	Glossinidae			Glossina	Glossina fuscipes		T. Bobenda		Itoua et al 2006	Subspecies: Glossina fuscipes fuscipes
BMSA66	Arthropoda	Insecta	Diptera	Glossinidae			Glossina	Glossina fuscipes		T. Bobenda		Itoua et al 2006	Subspecies: Glossina fuscipes fuscipes
BMSA26	Arthropoda	Insecta	Diptera	Glossinidae			Glossina	Glossina fuscipes		T. Bobenda		Itoua et al 2006	Subspecies: Glossina fuscipes fuscipes
BMSA43	Arthropoda	Insecta	Diptera	Glossinidae			Glossina	Glossina fuscipes		T. Bobenda		Itoua et al 2006	Subspecies: Glossina fuscipes fuscipes
BMSA58	Arthropoda	Insecta	Diptera	Glossinidae			Glossina	Glossina fuscipes		T. Bobenda		Itoua et al 2006	Subspecies: Glossina fuscipes fuscipes
BMSA18	Arthropoda	Insecta	Diptera	Glossinidae			Glossina	Glossina fuscipes		T. Bobenda		Itoua et al 2006	Subspecies: Glossina fuscipes fuscipes
BMSA74	Arthropoda	Insecta	Diptera	Glossinidae			Glossina	Glossina fuscipes		T. Bobenda		Itoua et al 2006	Subspecies: Glossina fuscipes fuscipes
BMSA1	Arthropoda	Insecta	Diptera	Glossinidae			Glossina	Glossina fuscipes		T. Bobenda		Itoua et al 2006	Subspecies: Glossina fuscipes fuscipes
BMSA356	Arthropoda	Insecta	Diptera	Glossinidae			Glossina	Glossina fuscipes		T. Bobenda		Itoua et al 2006	Subspecies: Glossina fuscipes fuscipes
BMSA84	Arthropoda	Insecta	Diptera	Glossinidae			Glossina	Glossina fuscipes		T. Bobenda		Itoua et al 2006	Subspecies: Glossina fuscipes fuscipes
TLG113	Arthropoda	Insecta	Diptera	Glossinidae			Glossina	Glossina fuscipes		T. Bobenda		Itoua et al 2006	Subspecies: Glossina fuscipes fuscipes
TLG141	Arthropoda	Insecta	Diptera	Glossinidae			Glossina	Glossina fuscipes		T. Bobenda		Itoua et al 2006	Subspecies: Glossina fuscipes fuscipes
TLG149	Arthropoda	Insecta	Diptera	Glossinidae			Glossina	Glossina fuscipes		T. Bobenda		Itoua et al 2006	Subspecies: Glossina fuscipes fuscipes
TLG437	Arthropoda	Insecta	Diptera	Glossinidae			Glossina	Glossina fuscipes		T. Bobenda		Itoua et al 2006	Subspecies: Glossina fuscipes fuscipes
TLG150	Arthropoda	Insecta	Diptera	Glossinidae			Glossina	Glossina fuscipes		T. Bobenda		Itoua et al 2006	Subspecies: Glossina fuscipes fuscipes
TLG158	Arthropoda	Insecta	Diptera	Glossinidae			Glossina	Glossina fuscipes		T. Bobenda		Itoua et al 2006	Subspecies: Glossina fuscipes fuscipes
TLG449	Arthropoda	Insecta	Diptera	Glossinidae			Glossina	Glossina fuscipes		T. Bobenda		Itoua et al 2006	Subspecies: Glossina fuscipes fuscipes
TLG88	Arthropoda	Insecta	Diptera	Glossinidae			Glossina	Glossina fuscipes		T. Bobenda		Itoua et al 2006	Subspecies: Glossina fuscipes fuscipes
TLG96	Arthropoda	Insecta	Diptera	Glossinidae			Glossina	Glossina fuscipes		T. Bobenda		Itoua et al 2006	Subspecies: Glossina fuscipes fuscipes
TLG125	Arthropoda	Insecta	Diptera	Glossinidae			Glossina	Glossina fuscipes		T. Bobenda		Itoua et al 2006	Subspecies: Glossina fuscipes fuscipes
TLG133	Arthropoda	Insecta	Diptera	Glossinidae			Glossina	Glossina fuscipes		T. Bobenda		Itoua et al 2006	Subspecies: Glossina fuscipes fuscipes
TLG106	Arthropoda	Insecta	Diptera	Glossinidae			Glossina	Glossina fuscipes		T. Bobenda		Itoua et al 2006	Subspecies: Glossina fuscipes fuscipes
TLG114	Arthropoda	Insecta	Diptera	Glossinidae			Glossina	Glossina fuscipes		T. Bobenda		Itoua et al 2006	Subspecies: Glossina fuscipes fuscipes
TLG142	Arthropoda	Insecta	Diptera	Glossinidae			Glossina	Glossina fuscipes		T. Bobenda		Itoua et al 2006	Subspecies: Glossina fuscipes fuscipes
TLG115	Arthropoda	Insecta	Diptera	Glossinidae			Glossina	Glossina fuscipes		T. Bobenda		Itoua et al 2006	Subspecies: Glossina fuscipes fuscipes
TLG438	Arthropoda	Insecta	Diptera	Glossinidae			Glossina	Glossina fuscipes		T. Bobenda		Itoua et al 2006	Subspecies: Glossina fuscipes fuscipes
TLG151	Arthropoda	Insecta	Diptera	Glossinidae			Glossina	Glossina fuscipes		T. Bobenda		Itoua et al 2006	Subspecies: Glossina fuscipes fuscipes
TLG159	Arthropoda	Insecta	Diptera	Glossinidae			Glossina	Glossina fuscipes		T. Bobenda		Itoua et al 2006	Subspecies: Glossina fuscipes fuscipes
TLG450	Arthropoda	Insecta	Diptera	Glossinidae			Glossina	Glossina fuscipes		T. Bobenda		Itoua et al 2006	Subspecies: Glossina fuscipes fuscipes
TLG89	Arthropoda	Insecta	Diptera	Glossinidae			Glossina	Glossina fuscipes		T. Bobenda		Itoua et al 2006	Subspecies: Glossina fuscipes fuscipes
TLG97	Arthropoda	Insecta	Diptera	Glossinidae			Glossina	Glossina fuscipes		T. Bobenda		Itoua et al 2006	Subspecies: Glossina fuscipes fuscipes
TLG126	Arthropoda	Insecta	Diptera	Glossinidae			Glossina	Glossina fuscipes		T. Bobenda		Itoua et al 2006	Subspecies: Glossina fuscipes fuscipes
TLG107	Arthropoda	Insecta	Diptera	Glossinidae			Glossina	Glossina fuscipes		T. Bobenda		Itoua et al 2006	Subspecies: Glossina fuscipes fuscipes
TLG135	Arthropoda	Insecta	Diptera	Glossinidae			Glossina	Glossina fuscipes		T. Bobenda		Itoua et al 2006	Subspecies: Glossina fuscipes fuscipes
TLG143	Arthropoda	Insecta	Diptera	Glossinidae			Glossina	Glossina fuscipes		T. Bobenda		Itoua et al 2006	Subspecies: Glossina fuscipes fuscipes
TLG116	Arthropoda	Insecta	Diptera	Glossinidae			Glossina	Glossina fuscipes		T. Bobenda		Itoua et al 2006	Subspecies: Glossina fuscipes fuscipes
TLG439	Arthropoda	Insecta	Diptera	Glossinidae			Glossina	Glossina fuscipes		T. Bobenda		Itoua et al 2006	Subspecies: Glossina fuscipes fuscipes
TLG160	Arthropoda	Insecta	Diptera	Glossinidae			Glossina	Glossina fuscipes		T. Bobenda		Itoua et al 2006	Subspecies: Glossina fuscipes fuscipes
TLG451	Arthropoda	Insecta	Diptera	Glossinidae			Glossina	Glossina fuscipes		T. Bobenda		Itoua et al 2006	Subspecies: Glossina fuscipes fuscipes
TLG90	Arthropoda	Insecta	Diptera	Glossinidae			Glossina	Glossina fuscipes		T. Bobenda		Itoua et al 2006	Subspecies: Glossina fuscipes fuscipes
TLG98	Arthropoda	Insecta	Diptera	Glossinidae			Glossina	Glossina fuscipes		T. Bobenda		Itoua et al 2006	Subspecies: Glossina fuscipes fuscipes
TLG127	Arthropoda	Insecta	Diptera	Glossinidae			Glossina	Glossina fuscipes		T. Bobenda		Itoua et al 2006	Subspecies: Glossina fuscipes fuscipes
TLG100	Arthropoda	Insecta	Diptera	Glossinidae			Glossina	Glossina fuscipes		T. Bobenda		Itoua et al 2006	Subspecies: Glossina fuscipes fuscipes
TLG108	Arthropoda	Insecta	Diptera	Glossinidae			Glossina	Glossina fuscipes		T. Bobenda		Itoua et al 2006	Subspecies: Glossina fuscipes fuscipes
TLG136	Arthropoda	Insecta	Diptera	Glossinidae			Glossina	Glossina fuscipes		T. Bobenda		Itoua et al 2006	Subspecies: Glossina fuscipes fuscipes
TLG144	Arthropoda	Insecta	Diptera	Glossinidae			Glossina	Glossina fuscipes		T. Bobenda		Itoua et al 2006	Subspecies: Glossina fuscipes fuscipes
TLG117	Arthropoda	Insecta	Diptera	Glossinidae			Glossina	Glossina fuscipes		T. Bobenda		Itoua et al 2006	Subspecies: Glossina fuscipes fuscipes
TLG440	Arthropoda	Insecta	Diptera	Glossinidae			Glossina	Glossina fuscipes		T. Bobenda		Itoua et al 2006	Subspecies: Glossina fuscipes fuscipes
TLG153	Arthropoda	Insecta	Diptera	Glossinidae			Glossina	Glossina fuscipes		T. Bobenda		Itoua et al 2006	Subspecies: Glossina fuscipes fuscipes
TLG444	Arthropoda	Insecta	Diptera	Glossinidae			Glossina	Glossina fuscipes		T. Bobenda		Itoua et al 2006	Subspecies: Glossina fuscipes fuscipes
TLG452	Arthropoda	Insecta	Diptera	Glossinidae			Glossina	Glossina fuscipes		T. Bobenda		Itoua et al 2006	Subspecies: Glossina fuscipes fuscipes
TLG91	Arthropoda	Insecta	Diptera	Glossinidae			Glossina	Glossina fuscipes		T. Bobenda		Itoua et al 2006	Subspecies: Glossina fuscipes fuscipes
TLG99	Arthropoda	Insecta	Diptera	Glossinidae			Glossina	Glossina fuscipes		T. Bobenda		Itoua et al 2006	Subspecies: Glossina fuscipes fuscipes
TLG128	Arthropoda	Insecta	Diptera	Glossinidae			Glossina	Glossina fuscipes		T. Bobenda		Itoua et al 2006	Subspecies: Glossina fuscipes fuscipes
TLG101	Arthropoda	Insecta	Diptera	Glossinidae			Glossina	Glossina fuscipes		T. Bobenda		Itoua et al 2006	Subspecies: Glossina fuscipes fuscipes
TLG109	Arthropoda	Insecta	Diptera	Glossinidae			Glossina	Glossina fuscipes		T. Bobenda		Itoua et al 2006	Subspecies: Glossina fuscipes fuscipes
TLG137	Arthropoda	Insecta	Diptera	Glossinidae			Glossina	Glossina fuscipes		T. Bobenda		Itoua et al 2006	Subspecies: Glossina fuscipes fuscipes
TLG145	Arthropoda	Insecta	Diptera	Glossinidae			Glossina	Glossina fuscipes		T. Bobenda		Itoua et al 2006	Subspecies: Glossina fuscipes fuscipes
TLG118	Arthropoda	Insecta	Diptera	Glossinidae			Glossina	Glossina fuscipes		T. Bobenda		Itoua et al 2006	Subspecies: Glossina fuscipes fuscipes
TLG441	Arthropoda	Insecta	Diptera	Glossinidae			Glossina	Glossina fuscipes		T. Bobenda		Itoua et al 2006	Subspecies: Glossina fuscipes fuscipes
TLG445	Arthropoda	Insecta	Diptera	Glossinidae			Glossina	Glossina fuscipes		T. Bobenda		Itoua et al 2006	Subspecies: Glossina fuscipes fuscipes
TLG453	Arthropoda	Insecta	Diptera	Glossinidae			Glossina	Glossina fuscipes		T. Bobenda		Itoua et al 2006	Subspecies: Glossina fuscipes fuscipes
TLG92	Arthropoda	Insecta	Diptera	Glossinidae			Glossina	Glossina fuscipes		T. Bobenda		Itoua et al 2006	Subspecies: Glossina fuscipes fuscipes
TLG121	Arthropoda	Insecta	Diptera	Glossinidae			Glossina	Glossina fuscipes		T. Bobenda		Itoua et al 2006	Subspecies: Glossina fuscipes fuscipes
TLG129	Arthropoda	Insecta	Diptera	Glossinidae			Glossina	Glossina fuscipes		T. Bobenda		Itoua et al 2006	Subspecies: Glossina fuscipes fuscipes
TLG102	Arthropoda	Insecta	Diptera	Glossinidae			Glossina	Glossina fuscipes		T. Bobenda		Itoua et al 2006	Subspecies: Glossina fuscipes fuscipes
TLG138	Arthropoda	Insecta	Diptera	Glossinidae			Glossina	Glossina fuscipes		T. Bobenda		Itoua et al 2006	Subspecies: Glossina fuscipes fuscipes
TLG146	Arthropoda	Insecta	Diptera	Glossinidae			Glossina	Glossina fuscipes		T. Bobenda		Itoua et al 2006	Subspecies: Glossina fuscipes fuscipes
TLG119	Arthropoda	Insecta	Diptera	Glossinidae			Glossina	Glossina fuscipes		T. Bobenda		Itoua et al 2006	Subspecies: Glossina fuscipes fuscipes
TLG442	Arthropoda	Insecta	Diptera	Glossinidae			Glossina	Glossina fuscipes		T. Bobenda		Itoua et al 2006	Subspecies: Glossina fuscipes fuscipes
TLG155	Arthropoda	Insecta	Diptera	Glossinidae			Glossina	Glossina fuscipes		T. Bobenda		Itoua et al 2006	Subspecies: Glossina fuscipes fuscipes
TLG446	Arthropoda	Insecta	Diptera	Glossinidae			Glossina	Glossina fuscipes		T. Bobenda		Itoua et al 2006	Subspecies: Glossina fuscipes fuscipes
TLG454	Arthropoda	Insecta	Diptera	Glossinidae			Glossina	Glossina fuscipes		T. Bobenda		Itoua et al 2006	Subspecies: Glossina fuscipes fuscipes
TLG122	Arthropoda	Insecta	Diptera	Glossinidae			Glossina	Glossina fuscipes		T. Bobenda		Itoua et al 2006	Subspecies: Glossina fuscipes fuscipes
TLG130	Arthropoda	Insecta	Diptera	Glossinidae			Glossina	Glossina fuscipes		T. Bobenda		Itoua et al 2006	Subspecies: Glossina fuscipes fuscipes
TLG103	Arthropoda	Insecta	Diptera	Glossinidae			Glossina	Glossina fuscipes		T. Bobenda		Itoua et al 2006	Subspecies: Glossina fuscipes fuscipes
TLG111	Arthropoda	Insecta	Diptera	Glossinidae			Glossina	Glossina fuscipes		T. Bobenda		Itoua et al 2006	Subspecies: Glossina fuscipes fuscipes
TLG139	Arthropoda	Insecta	Diptera	Glossinidae			Glossina	Glossina fuscipes		T. Bobenda		Itoua et al 2006	Subspecies: Glossina fuscipes fuscipes
TLG147	Arthropoda	Insecta	Diptera	Glossinidae			Glossina	Glossina fuscipes		T. Bobenda		Itoua et al 2006	Subspecies: Glossina fuscipes fuscipes
BMSA62	Arthropoda	Insecta	Diptera	Glossinidae			Glossina	Glossina fuscipes		T. Bobenda		Itoua et al 2006	Subspecies: Glossina fuscipes fuscipes
BMSA4	Arthropoda	Insecta	Diptera	Glossinidae			Glossina	Glossina fuscipes		T. Bobenda		Itoua et al 2006	Subspecies: Glossina fuscipes fuscipes
BMSA2	Arthropoda	Insecta	Diptera	Glossinidae			Glossina	Glossina fuscipes		T. Bobenda		Itoua et al 2006	Subspecies: Glossina fuscipes fuscipes
BMSA46	Arthropoda	Insecta	Diptera	Glossinidae			Glossina	Glossina fuscipes		T. Bobenda		Itoua et al 2006	Subspecies: Glossina fuscipes fuscipes
BMSA54	Arthropoda	Insecta	Diptera	Glossinidae			Glossina	Glossina fuscipes		T. Bobenda		Itoua et al 2006	Subspecies: Glossina fuscipes fuscipes
BMSA48	Arthropoda	Insecta	Diptera	Glossinidae			Glossina	Glossina fuscipes		T. Bobenda		Itoua et al 2006	Subspecies: Glossina fuscipes fuscipes
BMSA17	Arthropoda	Insecta	Diptera	Glossinidae			Glossina	Glossina fuscipes		T. Bobenda		Itoua et al 2006	Subspecies: Glossina fuscipes fuscipes
BMSA10	Arthropoda	Insecta	Diptera	Glossinidae			Glossina	Glossina fuscipes		T. Bobenda		Itoua et al 2006	Subspecies: Glossina fuscipes fuscipes
BMSA25	Arthropoda	Insecta	Diptera	Glossinidae			Glossina	Glossina fuscipes		T. Bobenda		Itoua et al 2006	Subspecies: Glossina fuscipes fuscipes
BMSA70	Arthropoda	Insecta	Diptera	Glossinidae			Glossina	Glossina fuscipes		T. Bobenda		Itoua et al 2006	Subspecies: Glossina fuscipes fuscipes
BMSA82	Arthropoda	Insecta	Diptera	Glossinidae			Glossina	Glossina fuscipes		T. Bobenda		Itoua et al 2006	Subspecies: Glossina fuscipes fuscipes
TLG94	Arthropoda	Insecta	Diptera	Glossinidae			Glossina	Glossina fuscipes		T. Bobenda		Itoua et al 2006	Subspecies: Glossina fuscipes fuscipes
TLG87	Arthropoda	Insecta	Diptera	Glossinidae			Glossina	Glossina fuscipes		T. Bobenda		Itoua et al 2006	Subspecies: Glossina fuscipes fuscipes
TLG140	Arthropoda	Insecta	Diptera	Glossinidae			Glossina	Glossina fuscipes		T. Bobenda		Itoua et al 2006	Subspecies: Glossina fuscipes fuscipes
BMSA73	Arthropoda	Insecta	Diptera	Glossinidae			Glossina	Glossina fuscipes		T. Bobenda		Itoua et al 2006	Subspecies: Glossina fuscipes fuscipes
BMSA23	Arthropoda	Insecta	Diptera	Glossinidae			Glossina	Glossina fuscipes		T. Bobenda		Itoua et al 2006	Subspecies: Glossina fuscipes fuscipes
BMSA78	Arthropoda	Insecta	Diptera	Glossinidae			Glossina	Glossina fuscipes		T. Bobenda		Itoua et al 2006	Subspecies: Glossina fuscipes fuscipes
BMSA14	Arthropoda	Insecta	Diptera	Glossinidae			Glossina	Glossina fuscipes		T. Bobenda		Itoua et al 2006	Subspecies: Glossina fuscipes fuscipes
BMSA63	Arthropoda	Insecta	Diptera	Glossinidae			Glossina	Glossina fuscipes		T. Bobenda		Itoua et al 2006	Subspecies: Glossina fuscipes fuscipes
BMSA357	Arthropoda	Insecta	Diptera	Glossinidae			Glossina	Glossina fuscipes		T. Bobenda		Itoua et al 2006	Subspecies: Glossina fuscipes fuscipes
BMSA20	Arthropoda	Insecta	Diptera	Glossinidae			Glossina	Glossina fuscipes		T. Bobenda		Itoua et al 2006	Subspecies: Glossina fuscipes fuscipes
BMSA38	Arthropoda	Insecta	Diptera	Glossinidae			Glossina	Glossina fuscipes		T. Bobenda		Itoua et al 2006	Subspecies: Glossina fuscipes fuscipes
BMSA55	Arthropoda	Insecta	Diptera	Glossinidae			Glossina	Glossina fuscipes		T. Bobenda		Itoua et al 2006	Subspecies: Glossina fuscipes fuscipes
BMSA28	Arthropoda	Insecta	Diptera	Glossinidae			Glossina	Glossina fuscipes		T. Bobenda		Itoua et al 2006	Subspecies: Glossina fuscipes fuscipes
BMSA33	Arthropoda	Insecta	Diptera	Glossinidae			Glossina	Glossina fuscipes		T. Bobenda		Itoua et al 2006	Subspecies: Glossina fuscipes fuscipes
BMSA22	Arthropoda	Insecta	Diptera	Glossinidae			Glossina	Glossina fuscipes		T. Bobenda		Itoua et al 2006	Subspecies: Glossina fuscipes fuscipes
BMSA53	Arthropoda	Insecta	Diptera	Glossinidae			Glossina	Glossina fuscipes		T. Bobenda		Itoua et al 2006	Subspecies: Glossina fuscipes fuscipes
BMSA32	Arthropoda	Insecta	Diptera	Glossinidae			Glossina	Glossina fuscipes		T. Bobenda		Itoua et al 2006	Subspecies: Glossina fuscipes fuscipes
BMSA21	Arthropoda	Insecta	Diptera	Glossinidae			Glossina	Glossina fuscipes		T. Bobenda		Itoua et al 2006	Subspecies: Glossina fuscipes fuscipes
BMSA393	Arthropoda	Insecta	Diptera	Glossinidae			Glossina	Glossina fuscipes		T. Bobenda		Itoua et al 2006	Subspecies: Glossina fuscipes fuscipes
BMSA42	Arthropoda	Insecta	Diptera	Glossinidae			Glossina	Glossina fuscipes		T. Bobenda		Itoua et al 2006	Subspecies: Glossina fuscipes fuscipes
TLG95	Arthropoda	Insecta	Diptera	Glossinidae			Glossina	Glossina fuscipes		T. Bobenda		Itoua et al 2006	Subspecies: Glossina fuscipes fuscipes
BMSA5	Arthropoda	Insecta	Diptera	Glossinidae			Glossina	Glossina fuscipes		T. Bobenda		Itoua et al 2006	Subspecies: Glossina fuscipes fuscipes
BMSA6	Arthropoda	Insecta	Diptera	Glossinidae			Glossina	Glossina fuscipes		T. Bobenda		Itoua et al 2006	Subspecies: Glossina fuscipes fuscipes
BMSA56	Arthropoda	Insecta	Diptera	Glossinidae			Glossina	Glossina fuscipes		T. Bobenda		Itoua et al 2006	Subspecies: Glossina fuscipes fuscipes
BMSA60	Arthropoda	Insecta	Diptera	Glossinidae			Glossina	Glossina fuscipes		T. Bobenda		Itoua et al 2006	Subspecies: Glossina fuscipes fuscipes
TLG105	Arthropoda	Insecta	Diptera	Glossinidae			Glossina	Glossina fuscipes		T. Bobenda		Itoua et al 2006	Subspecies: Glossina fuscipes fuscipes
TLG124	Arthropoda	Insecta	Diptera	Glossinidae			Glossina	Glossina fuscipes		T. Bobenda		Itoua et al 2006	Subspecies: Glossina fuscipes fuscipes
BMSA29	Arthropoda	Insecta	Diptera	Glossinidae			Glossina	Glossina fuscipes		T. Bobenda		Itoua et al 2006	Subspecies: Glossina fuscipes fuscipes
TLG131	Arthropoda	Insecta	Diptera	Glossinidae			Glossina	Glossina fuscipes		T. Bobenda		Itoua et al 2006	Subspecies: Glossina fuscipes fuscipes
BMSA71	Arthropoda	Insecta	Diptera	Glossinidae			Glossina	Glossina fuscipes		T. Bobenda		Itoua et al 2006	Subspecies: Glossina fuscipes fuscipes
BMSA59	Arthropoda	Insecta	Diptera	Glossinidae			Glossina	Glossina fuscipes		T. Bobenda		Itoua et al 2006	Subspecies: Glossina fuscipes fuscipes
BMSA68	Arthropoda	Insecta	Diptera	Glossinidae			Glossina	Glossina fuscipes		T. Bobenda		Itoua et al 2006	Subspecies: Glossina fuscipes fuscipes
BMSA358	Arthropoda	Insecta	Diptera	Glossinidae			Glossina	Glossina fuscipes		T. Bobenda		Itoua et al 2006	Subspecies: Glossina fuscipes fuscipes
BMSA13	Arthropoda	Insecta	Diptera	Glossinidae			Glossina	Glossina fuscipes		T. Bobenda		Itoua et al 2006	Subspecies: Glossina fuscipes fuscipes
TLG157	Arthropoda	Insecta	Diptera	Glossinidae			Glossina	Glossina fuscipes		T. Bobenda		Itoua et al 2006	Subspecies: Glossina fuscipes fuscipes
BMSA76	Arthropoda	Insecta	Diptera	Glossinidae			Glossina	Glossina fuscipes		T. Bobenda		Itoua et al 2006	Subspecies: Glossina fuscipes fuscipes
TLG132	Arthropoda	Insecta	Diptera	Glossinidae			Glossina	Glossina fuscipes		T. Bobenda		Itoua et al 2006	Subspecies: Glossina fuscipes fuscipes
BMSA47	Arthropoda	Insecta	Diptera	Glossinidae			Glossina	Glossina fuscipes		T. Bobenda		Itoua et al 2006	Subspecies: Glossina fuscipes fuscipes
BMSA19	Arthropoda	Insecta	Diptera	Glossinidae			Glossina	Glossina fuscipes		T. Bobenda		Itoua et al 2006	Subspecies: Glossina fuscipes fuscipes
BMSA41	Arthropoda	Insecta	Diptera	Glossinidae			Glossina	Glossina fuscipes		T. Bobenda		Itoua et al 2006	Subspecies: Glossina fuscipes fuscipes
BMSA77	Arthropoda	Insecta	Diptera	Glossinidae			Glossina	Glossina fuscipes		T. Bobenda		Itoua et al 2006	Subspecies: Glossina fuscipes fuscipes
BMSA40	Arthropoda	Insecta	Diptera	Glossinidae			Glossina	Glossina fuscipes		T. Bobenda		Itoua et al 2006	Subspecies: Glossina fuscipes fuscipes
TLG459	Arthropoda	Insecta	Diptera	Glossinidae			Glossina	Glossina fuscipes		T. Bobenda		Itoua et al 2006	Subspecies: Glossina fuscipes fuscipes
BMSA7	Arthropoda	Insecta	Diptera	Glossinidae			Glossina	Glossina fuscipes		T. Bobenda		Itoua et al 2006	Subspecies: Glossina fuscipes fuscipes
BMSA12	Arthropoda	Insecta	Diptera	Glossinidae			Glossina	Glossina fuscipes		T. Bobenda		Itoua et al 2006	Subspecies: Glossina fuscipes fuscipes
BMSA81	Arthropoda	Insecta	Diptera	Glossinidae			Glossina	Glossina fuscipes		T. Bobenda		Itoua et al 2006	Subspecies: Glossina fuscipes fuscipes
TLG436	Arthropoda	Insecta	Diptera	Glossinidae			Glossina	Glossina fuscipes		T. Bobenda		Itoua et al 2006	Subspecies: Glossina fuscipes fuscipes
BMSA31	Arthropoda	Insecta	Diptera	Glossinidae			Glossina	Glossina fuscipes		T. Bobenda		Itoua et al 2006	Subspecies: Glossina fuscipes fuscipes
BMSA24	Arthropoda	Insecta	Diptera	Glossinidae			Glossina	Glossina fuscipes		T. Bobenda		Itoua et al 2006	Subspecies: Glossina fuscipes fuscipes
BMSA8	Arthropoda	Insecta	Diptera	Glossinidae			Glossina	Glossina fuscipes		T. Bobenda		Itoua et al 2006	Subspecies: Glossina fuscipes fuscipes
BMSA61	Arthropoda	Insecta	Diptera	Glossinidae			Glossina	Glossina fuscipes		T. Bobenda		Itoua et al 2006	Subspecies: Glossina fuscipes fuscipes
BMSA34	Arthropoda	Insecta	Diptera	Glossinidae			Glossina	Glossina fuscipes		T. Bobenda		Itoua et al 2006	Subspecies: Glossina fuscipes fuscipes
BMSA83	Arthropoda	Insecta	Diptera	Glossinidae			Glossina	Glossina fuscipes		T. Bobenda		Itoua et al 2006	Subspecies: Glossina fuscipes fuscipes
BMSA27	Arthropoda	Insecta	Diptera	Glossinidae			Glossina	Glossina fuscipes		T. Bobenda		Itoua et al 2006	Subspecies: Glossina fuscipes fuscipes
BMSA52	Arthropoda	Insecta	Diptera	Glossinidae			Glossina	Glossina fuscipes		T. Bobenda		Itoua et al 2006	Subspecies: Glossina fuscipes fuscipes
BMSA79	Arthropoda	Insecta	Diptera	Glossinidae			Glossina	Glossina fuscipes		T. Bobenda		Itoua et al 2006	Subspecies: Glossina fuscipes fuscipes
BMSA75	Arthropoda	Insecta	Diptera	Glossinidae			Glossina	Glossina fuscipes		T. Bobenda		Itoua et al 2006	Subspecies: Glossina fuscipes fuscipes
BMSA11	Arthropoda	Insecta	Diptera	Glossinidae			Glossina	Glossina fuscipes		T. Bobenda		Itoua et al 2006	Subspecies: Glossina fuscipes fuscipes
BMSA35	Arthropoda	Insecta	Diptera	Glossinidae			Glossina	Glossina fuscipes		T. Bobenda		Itoua et al 2006	Subspecies: Glossina fuscipes fuscipes
BMSA80	Arthropoda	Insecta	Diptera	Glossinidae			Glossina	Glossina fuscipes		T. Bobenda		Itoua et al 2006	Subspecies: Glossina fuscipes fuscipes
BMSA355	Arthropoda	Insecta	Diptera	Glossinidae			Glossina	Glossina fuscipes		T. Bobenda		Itoua et al 2006	Subspecies: Glossina fuscipes fuscipes
BMSA65	Arthropoda	Insecta	Diptera	Glossinidae			Glossina	Glossina fuscipes		T. Bobenda		Itoua et al 2006	Subspecies: Glossina fuscipes fuscipes
TLG112	Arthropoda	Insecta	Diptera	Glossinidae			Glossina	Glossina fuscipes		T. Bobenda		Itoua et al 2006	Subspecies: Glossina fuscipes fuscipes
BMSA37	Arthropoda	Insecta	Diptera	Glossinidae			Glossina	Glossina fuscipes		T. Bobenda		Itoua et al 2006	Subspecies: Glossina fuscipes fuscipes
BMSA49	Arthropoda	Insecta	Diptera	Glossinidae			Glossina	Glossina fuscipes		T. Bobenda		Itoua et al 2006	Subspecies: Glossina fuscipes fuscipes
BMSA57	Arthropoda	Insecta	Diptera	Glossinidae			Glossina	Glossina fuscipes		T. Bobenda		Itoua et al 2006	Subspecies: Glossina fuscipes fuscipes
BMSA51	Arthropoda	Insecta	Diptera	Glossinidae			Glossina	Glossina fuscipes		T. Bobenda		Itoua et al 2006	Subspecies: Glossina fuscipes fuscipes
BMSA16	Arthropoda	Insecta	Diptera	Glossinidae			Glossina	Glossina fuscipes		T. Bobenda		Itoua et al 2006	Subspecies: Glossina fuscipes fuscipes
BMSA85	Arthropoda	Insecta	Diptera	Glossinidae			Glossina	Glossina fuscipes		T. Bobenda		Itoua et al 2006	Subspecies: Glossina fuscipes fuscipes
TLG120	Arthropoda	Insecta	Diptera	Glossinidae			Glossina	Glossina fuscipes		T. Bobenda		Itoua et al 2006	Subspecies: Glossina fuscipes fuscipes
TLG443	Arthropoda	Insecta	Diptera	Glossinidae			Glossina	Glossina fuscipes		T. Bobenda		Itoua et al 2006	Subspecies: Glossina fuscipes fuscipes
TLG156	Arthropoda	Insecta	Diptera	Glossinidae			Glossina	Glossina fuscipes		T. Bobenda		Itoua et al 2006	Subspecies: Glossina fuscipes fuscipes
TLG447	Arthropoda	Insecta	Diptera	Glossinidae			Glossina	Glossina fuscipes		T. Bobenda		Itoua et al 2006	Subspecies: Glossina fuscipes fuscipes
TLG455	Arthropoda	Insecta	Diptera	Glossinidae			Glossina	Glossina fuscipes		T. Bobenda		Itoua et al 2006	Subspecies: Glossina fuscipes fuscipes
TLG134	Arthropoda	Insecta	Diptera	Glossinidae			Glossina	Glossina fuscipes		T. Bobenda		Itoua et al 2006	Subspecies: Glossina fuscipes fuscipes
BEMB161	Arthropoda	Insecta	Diptera	Glossinidae			Glossina	Glossina fuscipes		T. Bobenda		Itoua et al 2006	Subspecies: Glossina fuscipes fuscipes
BEMB169	Arthropoda	Insecta	Diptera	Glossinidae			Glossina	Glossina fuscipes		T. Bobenda		Itoua et al 2006	Subspecies: Glossina fuscipes fuscipes
BEMB197	Arthropoda	Insecta	Diptera	Glossinidae			Glossina	Glossina fuscipes		T. Bobenda		Itoua et al 2006	Subspecies: Glossina fuscipes fuscipes
BEMB205	Arthropoda	Insecta	Diptera	Glossinidae			Glossina	Glossina fuscipes		T. Bobenda		Itoua et al 2006	Subspecies: Glossina fuscipes fuscipes
BEMB178	Arthropoda	Insecta	Diptera	Glossinidae			Glossina	Glossina fuscipes		T. Bobenda		Itoua et al 2006	Subspecies: Glossina fuscipes fuscipes
BEMB186	Arthropoda	Insecta	Diptera	Glossinidae			Glossina	Glossina fuscipes		T. Bobenda		Itoua et al 2006	Subspecies: Glossina fuscipes fuscipes
BEMB215	Arthropoda	Insecta	Diptera	Glossinidae			Glossina	Glossina fuscipes		T. Bobenda		Itoua et al 2006	Subspecies: Glossina fuscipes fuscipes
BEMB223	Arthropoda	Insecta	Diptera	Glossinidae			Glossina	Glossina fuscipes		T. Bobenda		Itoua et al 2006	Subspecies: Glossina fuscipes fuscipes
BEMB233	Arthropoda	Insecta	Diptera	Glossinidae			Glossina	Glossina fuscipes		T. Bobenda		Itoua et al 2006	Subspecies: Glossina fuscipes fuscipes
BEMB395	Arthropoda	Insecta	Diptera	Glossinidae			Glossina	Glossina fuscipes		T. Bobenda		Itoua et al 2006	Subspecies: Glossina fuscipes fuscipes
BEMB403	Arthropoda	Insecta	Diptera	Glossinidae			Glossina	Glossina fuscipes		T. Bobenda		Itoua et al 2006	Subspecies: Glossina fuscipes fuscipes
BEMB162	Arthropoda	Insecta	Diptera	Glossinidae			Glossina	Glossina fuscipes		T. Bobenda		Itoua et al 2006	Subspecies: Glossina fuscipes fuscipes
BEMB170	Arthropoda	Insecta	Diptera	Glossinidae			Glossina	Glossina fuscipes		T. Bobenda		Itoua et al 2006	Subspecies: Glossina fuscipes fuscipes
BEMB198	Arthropoda	Insecta	Diptera	Glossinidae			Glossina	Glossina fuscipes		T. Bobenda		Itoua et al 2006	Subspecies: Glossina fuscipes fuscipes
BEMB206	Arthropoda	Insecta	Diptera	Glossinidae			Glossina	Glossina fuscipes		T. Bobenda		Itoua et al 2006	Subspecies: Glossina fuscipes fuscipes
BEMB179	Arthropoda	Insecta	Diptera	Glossinidae			Glossina	Glossina fuscipes		T. Bobenda		Itoua et al 2006	Subspecies: Glossina fuscipes fuscipes
BEMB187	Arthropoda	Insecta	Diptera	Glossinidae			Glossina	Glossina fuscipes		T. Bobenda		Itoua et al 2006	Subspecies: Glossina fuscipes fuscipes
BEMB216	Arthropoda	Insecta	Diptera	Glossinidae			Glossina	Glossina fuscipes		T. Bobenda		Itoua et al 2006	Subspecies: Glossina fuscipes fuscipes
BEMB190	Arthropoda	Insecta	Diptera	Glossinidae			Glossina	Glossina fuscipes		T. Bobenda		Itoua et al 2006	Subspecies: Glossina fuscipes fuscipes
BEMB226	Arthropoda	Insecta	Diptera	Glossinidae			Glossina	Glossina fuscipes		T. Bobenda		Itoua et al 2006	Subspecies: Glossina fuscipes fuscipes
BEMB388	Arthropoda	Insecta	Diptera	Glossinidae			Glossina	Glossina fuscipes		T. Bobenda		Itoua et al 2006	Subspecies: Glossina fuscipes fuscipes
BEMB396	Arthropoda	Insecta	Diptera	Glossinidae			Glossina	Glossina fuscipes		T. Bobenda		Itoua et al 2006	Subspecies: Glossina fuscipes fuscipes
BEMB423	Arthropoda	Insecta	Diptera	Glossinidae			Glossina	Glossina fuscipes		T. Bobenda		Itoua et al 2006	Subspecies: Glossina fuscipes fuscipes
BEMB171	Arthropoda	Insecta	Diptera	Glossinidae			Glossina	Glossina fuscipes		T. Bobenda		Itoua et al 2006	Subspecies: Glossina fuscipes fuscipes
BEMB199	Arthropoda	Insecta	Diptera	Glossinidae			Glossina	Glossina fuscipes		T. Bobenda		Itoua et al 2006	Subspecies: Glossina fuscipes fuscipes
BEMB207	Arthropoda	Insecta	Diptera	Glossinidae			Glossina	Glossina fuscipes		T. Bobenda		Itoua et al 2006	Subspecies: Glossina fuscipes fuscipes
BEMB180	Arthropoda	Insecta	Diptera	Glossinidae			Glossina	Glossina fuscipes		T. Bobenda		Itoua et al 2006	Subspecies: Glossina fuscipes fuscipes
BEMB188	Arthropoda	Insecta	Diptera	Glossinidae			Glossina	Glossina fuscipes		T. Bobenda		Itoua et al 2006	Subspecies: Glossina fuscipes fuscipes
BEMB217	Arthropoda	Insecta	Diptera	Glossinidae			Glossina	Glossina fuscipes		T. Bobenda		Itoua et al 2006	Subspecies: Glossina fuscipes fuscipes
BEMB191	Arthropoda	Insecta	Diptera	Glossinidae			Glossina	Glossina fuscipes		T. Bobenda		Itoua et al 2006	Subspecies: Glossina fuscipes fuscipes
BEMB227	Arthropoda	Insecta	Diptera	Glossinidae			Glossina	Glossina fuscipes		T. Bobenda		Itoua et al 2006	Subspecies: Glossina fuscipes fuscipes
BEMB389	Arthropoda	Insecta	Diptera	Glossinidae			Glossina	Glossina fuscipes		T. Bobenda		Itoua et al 2006	Subspecies: Glossina fuscipes fuscipes
BEMB397	Arthropoda	Insecta	Diptera	Glossinidae			Glossina	Glossina fuscipes		T. Bobenda		Itoua et al 2006	Subspecies: Glossina fuscipes fuscipes
BEMB424	Arthropoda	Insecta	Diptera	Glossinidae			Glossina	Glossina fuscipes		T. Bobenda		Itoua et al 2006	Subspecies: Glossina fuscipes fuscipes
BEMB164	Arthropoda	Insecta	Diptera	Glossinidae			Glossina	Glossina fuscipes		T. Bobenda		Itoua et al 2006	Subspecies: Glossina fuscipes fuscipes
BEMB172	Arthropoda	Insecta	Diptera	Glossinidae			Glossina	Glossina fuscipes		T. Bobenda		Itoua et al 2006	Subspecies: Glossina fuscipes fuscipes
BEMB200	Arthropoda	Insecta	Diptera	Glossinidae			Glossina	Glossina fuscipes		T. Bobenda		Itoua et al 2006	Subspecies: Glossina fuscipes fuscipes
BEMB208	Arthropoda	Insecta	Diptera	Glossinidae			Glossina	Glossina fuscipes		T. Bobenda		Itoua et al 2006	Subspecies: Glossina fuscipes fuscipes
BEMB181	Arthropoda	Insecta	Diptera	Glossinidae			Glossina	Glossina fuscipes		T. Bobenda		Itoua et al 2006	Subspecies: Glossina fuscipes fuscipes
BEMB189	Arthropoda	Insecta	Diptera	Glossinidae			Glossina	Glossina fuscipes		T. Bobenda		Itoua et al 2006	Subspecies: Glossina fuscipes fuscipes
BEMB218	Arthropoda	Insecta	Diptera	Glossinidae			Glossina	Glossina fuscipes		T. Bobenda		Itoua et al 2006	Subspecies: Glossina fuscipes fuscipes
BEMB192	Arthropoda	Insecta	Diptera	Glossinidae			Glossina	Glossina fuscipes		T. Bobenda		Itoua et al 2006	Subspecies: Glossina fuscipes fuscipes
BEMB228	Arthropoda	Insecta	Diptera	Glossinidae			Glossina	Glossina fuscipes		T. Bobenda		Itoua et al 2006	Subspecies: Glossina fuscipes fuscipes
BEMB390	Arthropoda	Insecta	Diptera	Glossinidae			Glossina	Glossina fuscipes		T. Bobenda		Itoua et al 2006	Subspecies: Glossina fuscipes fuscipes
BEMB398	Arthropoda	Insecta	Diptera	Glossinidae			Glossina	Glossina fuscipes		T. Bobenda		Itoua et al 2006	Subspecies: Glossina fuscipes fuscipes
BEMB425	Arthropoda	Insecta	Diptera	Glossinidae			Glossina	Glossina fuscipes		T. Bobenda		Itoua et al 2006	Subspecies: Glossina fuscipes fuscipes
BEMB165	Arthropoda	Insecta	Diptera	Glossinidae			Glossina	Glossina fuscipes		T. Bobenda		Itoua et al 2006	Subspecies: Glossina fuscipes fuscipes
BEMB173	Arthropoda	Insecta	Diptera	Glossinidae			Glossina	Glossina fuscipes		T. Bobenda		Itoua et al 2006	Subspecies: Glossina fuscipes fuscipes
BEMB209	Arthropoda	Insecta	Diptera	Glossinidae			Glossina	Glossina fuscipes		T. Bobenda		Itoua et al 2006	Subspecies: Glossina fuscipes fuscipes
BEMB182	Arthropoda	Insecta	Diptera	Glossinidae			Glossina	Glossina fuscipes		T. Bobenda		Itoua et al 2006	Subspecies: Glossina fuscipes fuscipes
BEMB211	Arthropoda	Insecta	Diptera	Glossinidae			Glossina	Glossina fuscipes		T. Bobenda		Itoua et al 2006	Subspecies: Glossina fuscipes fuscipes
BEMB219	Arthropoda	Insecta	Diptera	Glossinidae			Glossina	Glossina fuscipes		T. Bobenda		Itoua et al 2006	Subspecies: Glossina fuscipes fuscipes
BEMB193	Arthropoda	Insecta	Diptera	Glossinidae			Glossina	Glossina fuscipes		T. Bobenda		Itoua et al 2006	Subspecies: Glossina fuscipes fuscipes
BEMB229	Arthropoda	Insecta	Diptera	Glossinidae			Glossina	Glossina fuscipes		T. Bobenda		Itoua et al 2006	Subspecies: Glossina fuscipes fuscipes
BEMB391	Arthropoda	Insecta	Diptera	Glossinidae			Glossina	Glossina fuscipes		T. Bobenda		Itoua et al 2006	Subspecies: Glossina fuscipes fuscipes
BEMB399	Arthropoda	Insecta	Diptera	Glossinidae			Glossina	Glossina fuscipes		T. Bobenda		Itoua et al 2006	Subspecies: Glossina fuscipes fuscipes
BEMB426	Arthropoda	Insecta	Diptera	Glossinidae			Glossina	Glossina fuscipes		T. Bobenda		Itoua et al 2006	Subspecies: Glossina fuscipes fuscipes
BEMB166	Arthropoda	Insecta	Diptera	Glossinidae			Glossina	Glossina fuscipes		T. Bobenda		Itoua et al 2006	Subspecies: Glossina fuscipes fuscipes
BEMB174	Arthropoda	Insecta	Diptera	Glossinidae			Glossina	Glossina fuscipes		T. Bobenda		Itoua et al 2006	Subspecies: Glossina fuscipes fuscipes
BEMB202	Arthropoda	Insecta	Diptera	Glossinidae			Glossina	Glossina fuscipes		T. Bobenda		Itoua et al 2006	Subspecies: Glossina fuscipes fuscipes
BEMB210	Arthropoda	Insecta	Diptera	Glossinidae			Glossina	Glossina fuscipes		T. Bobenda		Itoua et al 2006	Subspecies: Glossina fuscipes fuscipes
BEMB183	Arthropoda	Insecta	Diptera	Glossinidae			Glossina	Glossina fuscipes		T. Bobenda		Itoua et al 2006	Subspecies: Glossina fuscipes fuscipes
BEMB212	Arthropoda	Insecta	Diptera	Glossinidae			Glossina	Glossina fuscipes		T. Bobenda		Itoua et al 2006	Subspecies: Glossina fuscipes fuscipes
BEMB220	Arthropoda	Insecta	Diptera	Glossinidae			Glossina	Glossina fuscipes		T. Bobenda		Itoua et al 2006	Subspecies: Glossina fuscipes fuscipes
BEMB194	Arthropoda	Insecta	Diptera	Glossinidae			Glossina	Glossina fuscipes		T. Bobenda		Itoua et al 2006	Subspecies: Glossina fuscipes fuscipes
BEMB230	Arthropoda	Insecta	Diptera	Glossinidae			Glossina	Glossina fuscipes		T. Bobenda		Itoua et al 2006	Subspecies: Glossina fuscipes fuscipes
BEMB392	Arthropoda	Insecta	Diptera	Glossinidae			Glossina	Glossina fuscipes		T. Bobenda		Itoua et al 2006	Subspecies: Glossina fuscipes fuscipes
BEMB167	Arthropoda	Insecta	Diptera	Glossinidae			Glossina	Glossina fuscipes		T. Bobenda		Itoua et al 2006	Subspecies: Glossina fuscipes fuscipes
BEMB175	Arthropoda	Insecta	Diptera	Glossinidae			Glossina	Glossina fuscipes		T. Bobenda		Itoua et al 2006	Subspecies: Glossina fuscipes fuscipes
BEMB203	Arthropoda	Insecta	Diptera	Glossinidae			Glossina	Glossina fuscipes		T. Bobenda		Itoua et al 2006	Subspecies: Glossina fuscipes fuscipes
BEMB176	Arthropoda	Insecta	Diptera	Glossinidae			Glossina	Glossina fuscipes		T. Bobenda		Itoua et al 2006	Subspecies: Glossina fuscipes fuscipes
BEMB184	Arthropoda	Insecta	Diptera	Glossinidae			Glossina	Glossina fuscipes		T. Bobenda		Itoua et al 2006	Subspecies: Glossina fuscipes fuscipes
BEMB213	Arthropoda	Insecta	Diptera	Glossinidae			Glossina	Glossina fuscipes		T. Bobenda		Itoua et al 2006	Subspecies: Glossina fuscipes fuscipes
BEMB221	Arthropoda	Insecta	Diptera	Glossinidae			Glossina	Glossina fuscipes		T. Bobenda		Itoua et al 2006	Subspecies: Glossina fuscipes fuscipes
BEMB195	Arthropoda	Insecta	Diptera	Glossinidae			Glossina	Glossina fuscipes		T. Bobenda		Itoua et al 2006	Subspecies: Glossina fuscipes fuscipes
BEMB393	Arthropoda	Insecta	Diptera	Glossinidae			Glossina	Glossina fuscipes		T. Bobenda		Itoua et al 2006	Subspecies: Glossina fuscipes fuscipes
BEMB401	Arthropoda	Insecta	Diptera	Glossinidae			Glossina	Glossina fuscipes		T. Bobenda		Itoua et al 2006	Subspecies: Glossina fuscipes fuscipes
BEMB168	Arthropoda	Insecta	Diptera	Glossinidae			Glossina	Glossina fuscipes		T. Bobenda		Itoua et al 2006	Subspecies: Glossina fuscipes fuscipes
BEMB196	Arthropoda	Insecta	Diptera	Glossinidae			Glossina	Glossina fuscipes		T. Bobenda		Itoua et al 2006	Subspecies: Glossina fuscipes fuscipes
BEMB204	Arthropoda	Insecta	Diptera	Glossinidae			Glossina	Glossina fuscipes		T. Bobenda		Itoua et al 2006	Subspecies: Glossina fuscipes fuscipes
BEMB185	Arthropoda	Insecta	Diptera	Glossinidae			Glossina	Glossina fuscipes		T. Bobenda		Itoua et al 2006	Subspecies: Glossina fuscipes fuscipes
BEMB214	Arthropoda	Insecta	Diptera	Glossinidae			Glossina	Glossina fuscipes		T. Bobenda		Itoua et al 2006	Subspecies: Glossina fuscipes fuscipes
BEMB222	Arthropoda	Insecta	Diptera	Glossinidae			Glossina	Glossina fuscipes		T. Bobenda		Itoua et al 2006	Subspecies: Glossina fuscipes fuscipes
BEMB224	Arthropoda	Insecta	Diptera	Glossinidae			Glossina	Glossina fuscipes		T. Bobenda		Itoua et al 2006	Subspecies: Glossina fuscipes fuscipes
BEMB232	Arthropoda	Insecta	Diptera	Glossinidae			Glossina	Glossina fuscipes		T. Bobenda		Itoua et al 2006	Subspecies: Glossina fuscipes fuscipes
BEMB394	Arthropoda	Insecta	Diptera	Glossinidae			Glossina	Glossina fuscipes		T. Bobenda		Itoua et al 2006	Subspecies: Glossina fuscipes fuscipes
BEMB402	Arthropoda	Insecta	Diptera	Glossinidae			Glossina	Glossina fuscipes		T. Bobenda		Itoua et al 2006	Subspecies: Glossina fuscipes fuscipes
Haplotype1	Arthropoda	Insecta	Diptera	Glossinidae			Glossina	Glossina fuscipes		T. Bobenda
Haplotype2	Arthropoda	Insecta	Diptera	Glossinidae			Glossina	Glossina fuscipes		T. Bobenda
Haplotype3	Arthropoda	Insecta	Diptera	Glossinidae			Glossina	Glossina fuscipes		T. Bobenda
Haplotype4	Arthropoda	Insecta	Diptera	Glossinidae			Glossina	Glossina fuscipes		T. Bobenda
Haplotype5	Arthropoda	Insecta	Diptera	Glossinidae			Glossina	Glossina fuscipes		T. Bobenda
Haplotype6	Arthropoda	Insecta	Diptera	Glossinidae			Glossina	Glossina fuscipes		T. Bobenda
Haplotype7	Arthropoda	Insecta	Diptera	Glossinidae			Glossina	Glossina fuscipes		T. Bobenda
Haplotype8	Arthropoda	Insecta	Diptera	Glossinidae			Glossina	Glossina fuscipes		T. Bobenda
Haplotype9	Arthropoda	Insecta	Diptera	Glossinidae			Glossina	Glossina fuscipes		T. Bobenda
Haplotype10	Arthropoda	Insecta	Diptera	Glossinidae			Glossina	Glossina fuscipes		T. Bobenda
Haplotype11	Arthropoda	Insecta	Diptera	Glossinidae			Glossina	Glossina fuscipes		T. Bobenda
Haplotype12	Arthropoda	Insecta	Diptera	Glossinidae			Glossina	Glossina fuscipes		T. Bobenda
Haplotype13	Arthropoda	Insecta	Diptera	Glossinidae			Glossina	Glossina fuscipes		T. Bobenda
Haplotype14	Arthropoda	Insecta	Diptera	Glossinidae			Glossina	Glossina fuscipes		T. Bobenda
Haplotype15	Arthropoda	Insecta	Diptera	Glossinidae			Glossina	Glossina fuscipes		T. Bobenda
Haplotype16	Arthropoda	Insecta	Diptera	Glossinidae			Glossina	Glossina fuscipes		T. Bobenda
Haplotype17	Arthropoda	Insecta	Diptera	Glossinidae			Glossina	Glossina fuscipes		T. Bobenda
Haplotype18	Arthropoda	Insecta	Diptera	Glossinidae			Glossina	Glossina fuscipes		T. Bobenda
Haplotype19	Arthropoda	Insecta	Diptera	Glossinidae			Glossina	Glossina fuscipes		T. Bobenda
Haplotype20	Arthropoda	Insecta	Diptera	Glossinidae			Glossina	Glossina fuscipes		T. Bobenda
Haplotype21	Arthropoda	Insecta	Diptera	Glossinidae			Glossina	Glossina fuscipes		T. Bobenda
Haplotype22	Arthropoda	Insecta	Diptera	Glossinidae			Glossina	Glossina fuscipes		T. Bobenda
Haplotype23	Arthropoda	Insecta	Diptera	Glossinidae			Glossina	Glossina fuscipes		T. Bobenda
Haplotype24	Arthropoda	Insecta	Diptera	Glossinidae			Glossina	Glossina fuscipes		T. Bobenda
Haplotype25	Arthropoda	Insecta	Diptera	Glossinidae			Glossina	Glossina fuscipes		T. Bobenda
Haplotype26	Arthropoda	Insecta	Diptera	Glossinidae			Glossina	Glossina fuscipes		T. Bobenda
Haplotype27	Arthropoda	Insecta	Diptera	Glossinidae			Glossina	Glossina fuscipes		T. Bobenda
Haplotype28	Arthropoda	Insecta	Diptera	Glossinidae			Glossina	Glossina fuscipes		T. Bobenda
Haplotype29	Arthropoda	Insecta	Diptera	Glossinidae			Glossina	Glossina fuscipes		T. Bobenda
Haplotype30	Arthropoda	Insecta	Diptera	Glossinidae			Glossina	Glossina fuscipes		T. Bobenda
Haplotype31	Arthropoda	Insecta	Diptera	Glossinidae			Glossina	Glossina fuscipes		T. Bobenda
Haplotype32	Arthropoda	Insecta	Diptera	Glossinidae			Glossina	Glossina fuscipes		T. Bobenda
Haplotype33	Arthropoda	Insecta	Diptera	Glossinidae			Glossina	Glossina fuscipes		T. Bobenda
Haplotype34	Arthropoda	Insecta	Diptera	Glossinidae			Glossina	Glossina fuscipes		T. Bobenda
Haplotype35	Arthropoda	Insecta	Diptera	Glossinidae			Glossina	Glossina fuscipes		T. Bobenda
Haplotype36	Arthropoda	Insecta	Diptera	Glossinidae			Glossina	Glossina fuscipes		T. Bobenda
Haplotype37	Arthropoda	Insecta	Diptera	Glossinidae			Glossina	Glossina fuscipes		T. Bobenda
Haplotype38	Arthropoda	Insecta	Diptera	Glossinidae			Glossina	Glossina fuscipes		T. Bobenda
Haplotype39	Arthropoda	Insecta	Diptera	Glossinidae			Glossina	Glossina fuscipes		T. Bobenda
Haplotype40	Arthropoda	Insecta	Diptera	Glossinidae			Glossina	Glossina fuscipes		T. Bobenda
Haplotype41	Arthropoda	Insecta	Diptera	Glossinidae			Glossina	Glossina fuscipes		T. Bobenda
Haplotype42	Arthropoda	Insecta	Diptera	Glossinidae			Glossina	Glossina fuscipes		T. Bobenda
Haplotype43	Arthropoda	Insecta	Diptera	Glossinidae			Glossina	Glossina fuscipes		T. Bobenda

## Sheet: Specimen Details
Project:	GLCOG			User:	Abraham Mayoke
Created:	2020-02-19
Sample ID	Sex	Reproduction	Life Stage	Extra Info	Notes	Voucher Status	Tissue Descriptor	External URLs	Associated Taxa	Associated Specimens
BMSA15	M		Adult	Non teneral
BMSA45	M		Adult	Non teneral
BMSA50	F		Adult	Non teneral
BMSA69	F		Adult	Non teneral
BMSA72	F		Adult	Non teneral
Haplotype45			Adult	Non teneral
BMSA36	M		Adult	Non teneral
BMSA64	F		Adult	Non teneral
BMSA3	M		Adult	Non teneral
BMSA67	F		Adult	Non teneral
BMSA39	M		Adult	Non teneral
Haplotype44			Adult	Non teneral
Haplotype46			Adult	Non teneral
BMSA9	M		Adult	Non teneral
BMSA66	F		Adult	Non teneral
BMSA26	M		Adult	Non teneral
BMSA43	M		Adult	Non teneral
BMSA58	F		Adult	Non teneral
BMSA18	M		Adult	Non teneral
BMSA74	F		Adult	Non teneral
BMSA1	M		Adult	Non teneral
BMSA356	F		Adult	Non teneral
BMSA84			Adult	Non teneral
TLG113	M		Adult	Non teneral
TLG141	F		Adult	Non teneral
TLG149	F		Adult	Non teneral
TLG437	F		Adult	Non teneral
TLG150	F		Adult	Non teneral
TLG158	F		Adult	Non teneral
TLG449	F		Adult	Non teneral
TLG88	F		Adult	Non teneral
TLG96	M		Adult	Non teneral
TLG125	F		Adult	Non teneral
TLG133	F		Adult	Non teneral
TLG106	F		Adult	Non teneral
TLG114	M		Adult	Non teneral
TLG142	F		Adult	Non teneral
TLG115	M		Adult	Non teneral
TLG438	F		Adult	Non teneral
TLG151	F		Adult	Non teneral
TLG159	F		Adult	Non teneral
TLG450	F		Adult	Non teneral
TLG89	F		Adult	Non teneral
TLG97	M		Adult	Non teneral
TLG126	F		Adult	Non teneral
TLG107	M		Adult	Non teneral
TLG135	F		Adult	Non teneral
TLG143	F		Adult	Non teneral
TLG116	M		Adult	Non teneral
TLG439	F		Adult	Non teneral
TLG160	F		Adult	Non teneral
TLG451	F		Adult	Non teneral
TLG90	M		Adult	Non teneral
TLG98	M		Adult	Non teneral
TLG127	F		Adult	Non teneral
TLG100	M		Adult	Non teneral
TLG108	M		Adult	Non teneral
TLG136	F		Adult	Non teneral
TLG144	F		Adult	Non teneral
TLG117	F		Adult	Non teneral
TLG440	F		Adult	Non teneral
TLG153	F		Adult	Non teneral
TLG444	F		Adult	Non teneral
TLG452	F		Adult	Non teneral
TLG91	M		Adult	Non teneral
TLG99	M		Adult	Non teneral
TLG128	F		Adult	Non teneral
TLG101	M		Adult	Non teneral
TLG109	M		Adult	Non teneral
TLG137	F		Adult	Non teneral
TLG145	F		Adult	Non teneral
TLG118	M		Adult	Non teneral
TLG441	F		Adult	Non teneral
TLG445	F		Adult	Non teneral
TLG453	F		Adult	Non teneral
TLG92	M		Adult	Non teneral
TLG121	F		Adult	Non teneral
TLG129	F		Adult	Non teneral
TLG102	M		Adult	Non teneral
TLG138	F		Adult	Non teneral
TLG146	F		Adult	Non teneral
TLG119	M		Adult	Non teneral
TLG442	F		Adult	Non teneral
TLG155	F		Adult	Non teneral
TLG446	F		Adult	Non teneral
TLG454	F		Adult	Non teneral
TLG122	F		Adult	Non teneral
TLG130	F		Adult	Non teneral
TLG103	M		Adult	Non teneral
TLG111	M		Adult	Non teneral
TLG139	F		Adult	Non teneral
TLG147	F		Adult	Non teneral
BMSA62	F		Adult	Non teneral
BMSA4	M		Adult	Non teneral
BMSA2	M		Adult	Non teneral
BMSA46	M		Adult	Non teneral
BMSA54	F		Adult	Non teneral
BMSA48	M		Adult	Non teneral
BMSA17	M		Adult	Non teneral
BMSA10	M		Adult	Non teneral
BMSA25	M		Adult	Non teneral
BMSA70	F		Adult	Non teneral
BMSA82	F		Adult	Non teneral
TLG94	M		Adult	Non teneral
TLG87	M		Adult	Non teneral
TLG140	F		Adult	Non teneral
BMSA73	F		Adult	Non teneral
BMSA23	M		Adult	Non teneral
BMSA78	M		Adult	Non teneral
BMSA14	M		Adult	Non teneral
BMSA63	F		Adult	Non teneral
BMSA357	F		Adult	Non teneral
BMSA20	M		Adult	Non teneral
BMSA38	M		Adult	Non teneral
BMSA55	M		Adult	Non teneral
BMSA28	M		Adult	Non teneral
BMSA33	M		Adult	Non teneral
BMSA22	M		Adult	Non teneral
BMSA53	F		Adult	Non teneral
BMSA32	M		Adult	Non teneral
BMSA21	M		Adult	Non teneral
BMSA393	F		Adult	Non teneral
BMSA42	M		Adult	Non teneral
TLG95	M		Adult	Non teneral
BMSA5	M		Adult	Non teneral
BMSA6	M		Adult	Non teneral
BMSA56	F		Adult	Non teneral
BMSA60	F		Adult	Non teneral
TLG105	M		Adult	Non teneral
TLG124	F		Adult	Non teneral
BMSA29	M		Adult	Non teneral
TLG131			Adult	Non teneral
BMSA71	F		Adult	Non teneral
BMSA59	F		Adult	Non teneral
BMSA68	F		Adult	Non teneral
BMSA358	F		Adult	Non teneral
BMSA13	M		Adult	Non teneral
TLG157	F		Adult	Non teneral
BMSA76	F		Adult	Non teneral
TLG132	F		Adult	Non teneral
BMSA47	M		Adult	Non teneral
BMSA19	M		Adult	Non teneral
BMSA41	M		Adult	Non teneral
BMSA77	F		Adult	Non teneral
BMSA40	M		Adult	Non teneral
TLG459	M		Adult	Non teneral
BMSA7	M		Adult	Non teneral
BMSA12	M		Adult	Non teneral
BMSA81	F		Adult	Non teneral
TLG436	F		Adult	Non teneral
BMSA31	M		Adult	Non teneral
BMSA24	M		Adult	Non teneral
BMSA8	M		Adult	Non teneral
BMSA61	F		Adult	Non teneral
BMSA34	M		Adult	Non teneral
BMSA83	F		Adult	Non teneral
BMSA27	M		Adult	Non teneral
BMSA52	F		Adult	Non teneral
BMSA79	F		Adult	Non teneral
BMSA75	F		Adult	Non teneral
BMSA11	M		Adult	Non teneral
BMSA35	M		Adult	Non teneral
BMSA80	F		Adult	Non teneral
BMSA355	F		Adult	Non teneral
BMSA65	F		Adult	Non teneral
TLG112	M		Adult	Non teneral
BMSA37	M		Adult	Non teneral
BMSA49	M		Adult	Non teneral
BMSA57	F		Adult	Non teneral
BMSA51	F		Adult	Non teneral
BMSA16	M		Adult	Non teneral
BMSA85	F		Adult	Non teneral
TLG120	M		Adult	Non teneral
TLG443	F		Adult	Non teneral
TLG156	F		Adult	Non teneral
TLG447	F		Adult	Non teneral
TLG455	F		Adult	Non teneral
TLG134	F		Adult	Non teneral
BEMB161	M		Adult	Non teneral
BEMB169	M		Adult	Non teneral
BEMB197	F		Adult	Non teneral
BEMB205	F		Adult	Non teneral
BEMB178	M		Adult	Non teneral
BEMB186	M		Adult	Non teneral
BEMB215	F		Adult	Non teneral
BEMB223	F		Adult	Non teneral
BEMB233	F		Adult	Non teneral
BEMB395	F		Adult	Non teneral
BEMB403	F		Adult	Non teneral
BEMB162	M		Adult	Non teneral
BEMB170	M		Adult	Non teneral
BEMB198	F		Adult	Non teneral
BEMB206	F		Adult	Non teneral
BEMB179	M		Adult	Non teneral
BEMB187	M		Adult	Non teneral
BEMB216	F		Adult	Non teneral
BEMB190	M		Adult	Non teneral
BEMB226	F		Adult	Non teneral
BEMB388	F		Adult	Non teneral
BEMB396	F		Adult	Non teneral
BEMB423	M		Adult	Non teneral
BEMB171	M		Adult	Non teneral
BEMB199	F		Adult	Non teneral
BEMB207	F		Adult	Non teneral
BEMB180	M		Adult	Non teneral
BEMB188	M		Adult	Non teneral
BEMB217	F		Adult	Non teneral
BEMB191	M		Adult	Non teneral
BEMB227	F		Adult	Non teneral
BEMB389	F		Adult	Non teneral
BEMB397	F		Adult	Non teneral
BEMB424	M		Adult	Non teneral
BEMB164	M		Adult	Non teneral
BEMB172	M		Adult	Non teneral
BEMB200	F		Adult	Non teneral
BEMB208	F		Adult	Non teneral
BEMB181	M		Adult	Non teneral
BEMB189	M		Adult	Non teneral
BEMB218	F		Adult	Non teneral
BEMB192	M		Adult	Non teneral
BEMB228	F		Adult	Non teneral
BEMB390	F		Adult	Non teneral
BEMB398	F		Adult	Non teneral
BEMB425	M		Adult	Non teneral
BEMB165	M		Adult	Non teneral
BEMB173	M		Adult	Non teneral
BEMB209	F		Adult	Non teneral
BEMB182	M		Adult	Non teneral
BEMB211	F		Adult	Non teneral
BEMB219	F		Adult	Non teneral
BEMB193	M		Adult	Non teneral
BEMB229	F		Adult	Non teneral
BEMB391	F		Adult	Non teneral
BEMB399	F		Adult	Non teneral
BEMB426	M		Adult	Non teneral
BEMB166	M		Adult	Non teneral
BEMB174	M		Adult	Non teneral
BEMB202	F		Adult	Non teneral
BEMB210	F		Adult	Non teneral
BEMB183	M		Adult	Non teneral
BEMB212	F		Adult	Non teneral
BEMB220	F		Adult	Non teneral
BEMB194	M		Adult	Non teneral
BEMB230	F		Adult	Non teneral
BEMB392	F		Adult	Non teneral
BEMB167	M		Adult	Non teneral
BEMB175	M		Adult	Non teneral
BEMB203	F		Adult	Non teneral
BEMB176	M		Adult	Non teneral
BEMB184	M		Adult	Non teneral
BEMB213	F		Adult	Non teneral
BEMB221	F		Adult	Non teneral
BEMB195	M		Adult	Non teneral
BEMB393	F		Adult	Non teneral
BEMB401	F		Adult	Non teneral
BEMB168	M		Adult	Non teneral
BEMB196	F		Adult	Non teneral
BEMB204	F		Adult	Non teneral
BEMB185	M		Adult	Non teneral
BEMB214	F		Adult	Non teneral
BEMB222	F		Adult	Non teneral
BEMB224	F		Adult	Non teneral
BEMB232	F		Adult	Non teneral
BEMB394	F		Adult	Non teneral
BEMB402	F		Adult	Non teneral
Haplotype1			Adult	Non teneral
Haplotype2			Adult	Non teneral
Haplotype3			Adult	Non teneral
Haplotype4			Adult	Non teneral
Haplotype5			Adult	Non teneral
Haplotype6			Adult	Non teneral
Haplotype7			Adult	Non teneral
Haplotype8			Adult	Non teneral
Haplotype9			Adult	Non teneral
Haplotype10			Adult	Non teneral
Haplotype11			Adult	Non teneral
Haplotype12			Adult	Non teneral
Haplotype13			Adult	Non teneral
Haplotype14			Adult	Non teneral
Haplotype15			Adult	Non teneral
Haplotype16			Adult	Non teneral
Haplotype17			Adult	Non teneral
Haplotype18			Adult	Non teneral
Haplotype19			Adult	Non teneral
Haplotype20			Adult	Non teneral
Haplotype21			Adult	Non teneral
Haplotype22			Adult	Non teneral
Haplotype23			Adult	Non teneral
Haplotype24			Adult	Non teneral
Haplotype25			Adult	Non teneral
Haplotype26			Adult	Non teneral
Haplotype27			Adult	Non teneral
Haplotype28			Adult	Non teneral
Haplotype29			Adult	Non teneral
Haplotype30			Adult	Non teneral
Haplotype31			Adult	Non teneral
Haplotype32			Adult	Non teneral
Haplotype33			Adult	Non teneral
Haplotype34			Adult	Non teneral
Haplotype35			Adult	Non teneral
Haplotype36			Adult	Non teneral
Haplotype37			Adult	Non teneral
Haplotype38			Adult	Non teneral
Haplotype39			Adult	Non teneral
Haplotype40			Adult	Non teneral
Haplotype41			Adult	Non teneral
Haplotype42			Adult	Non teneral
Haplotype43			Adult	Non teneral

## Sheet: Collection Data
Project:	GLCOG			User:	Abraham Mayoke
Created:	2020-02-19
Sample ID	Collectors	Collection Date	Country/Ocean	State/Province	Region	Sector	Exact Site	Lat	Lon	Elev	Depth	Elevation Precision	Depth Precision	GPS Source	Coordinate Accuracy	Event Time	Collection Date Accuracy	Habitat	Sampling Protocol	Collection Notes	Site Code	Collection Event ID
BMSA15	A. Mayoke	18-Aug-2017	Republic of the Congo		Sangha	Bomassa	Village	2.20386	16.1855
BMSA45	A. Mayoke	18-Aug-2017	Republic of the Congo		Sangha	Bomassa	Village	2.20386	16.1855
BMSA50	A. Mayoke	18-Aug-2017	Republic of the Congo		Sangha	Bomassa	Village	2.20386	16.1855
BMSA69	A. Mayoke	18-Aug-2017	Republic of the Congo		Sangha	Bomassa	Village	2.20386	16.1855
BMSA72	A. Mayoke	18-Aug-2017	Republic of the Congo		Sangha	Bomassa	Village	2.20386	16.1855
Haplotype45	A. Mayoke	18-Aug-2017	Republic of the Congo		Sangha	Bomassa	Village	2.20386	16.1855
BMSA36	A. Mayoke	18-Aug-2017	Republic of the Congo		Sangha	Bomassa	Village	2.20386	16.1855
BMSA64	A. Mayoke	18-Aug-2017	Republic of the Congo		Sangha	Bomassa	Village	2.20386	16.1855
BMSA3	A. Mayoke	18-Aug-2017	Republic of the Congo		Sangha	Bomassa	Village	2.20386	16.1855
BMSA67	A. Mayoke	18-Aug-2017	Republic of the Congo		Sangha	Bomassa	Village	2.20386	16.1855
BMSA39	A. Mayoke	18-Aug-2017	Republic of the Congo		Sangha	Bomassa	Village	2.20386	16.1855
Haplotype44	A. Mayoke	18-Aug-2017	Republic of the Congo		Sangha	Bomassa	Village	-3.2869	16.1968
Haplotype46	A. Mayoke	18-Aug-2017	Republic of the Congo		Sangha	Bomassa	Village	2.20386	16.1855
BMSA9	A. Mayoke	18-Aug-2017	Republic of the Congo		Sangha	Bomassa	Village	2.20386	16.1855
BMSA66	A. Mayoke	18-Aug-2017	Republic of the Congo		Sangha	Bomassa	Village	2.20386	16.1855
BMSA26	A. Mayoke	18-Aug-2017	Republic of the Congo		Sangha	Bomassa	Village	2.20386	16.1855
BMSA43	A. Mayoke	18-Aug-2017	Republic of the Congo		Sangha	Bomassa	Village	2.20386	16.1855
BMSA58	A. Mayoke	18-Aug-2017	Republic of the Congo		Sangha	Bomassa	Village	2.20386	16.1855
BMSA18	A. Mayoke	18-Aug-2017	Republic of the Congo		Sangha	Bomassa	Village	2.20386	16.1855
BMSA74	A. Mayoke	18-Aug-2017	Republic of the Congo		Sangha	Bomassa	Village	2.20386	16.1855
BMSA1	A. Mayoke	18-Aug-2017	Republic of the Congo		Sangha	Bomassa	Village	2.20386	16.1855
BMSA356	A. Mayoke	18-Aug-2017	Republic of the Congo		Sangha	Bomassa	Village	2.20386	16.1855
BMSA84	A. Mayoke	18-Aug-2017	Republic of the Congo		Sangha	Bomassa	Village	2.20386	16.1855
TLG113	A. Mayoke	13-Jul-2017	Republic of the Congo		Plateaux	Kiningui	Talangai	-3.2869	16.1968
TLG141	A. Mayoke	13-Jul-2017	Republic of the Congo		Plateaux	Kiningui	Talangai	-3.2869	16.1968
TLG149	A. Mayoke	13-Jul-2017	Republic of the Congo		Plateaux	Kiningui	Talangai	-3.2869	16.1968
TLG437	A. Mayoke	13-Jul-2017	Republic of the Congo		Plateaux	Kiningui	Talangai	-3.2869	16.1968
TLG150	A. Mayoke	13-Jul-2017	Republic of the Congo		Plateaux	Kiningui	Talangai	-3.2869	16.1968
TLG158	A. Mayoke	13-Jul-2017	Republic of the Congo		Plateaux	Kiningui	Talangai	-3.2869	16.1968
TLG449	A. Mayoke	13-Jul-2017	Republic of the Congo		Plateaux	Kiningui	Talangai	-3.2869	16.1968
TLG88	A. Mayoke	13-Jul-2017	Republic of the Congo		Plateaux	Kiningui	Talangai	-3.2869	16.1968
TLG96	A. Mayoke	13-Jul-2017	Republic of the Congo		Plateaux	Kiningui	Talangai	-3.2869	16.1968
TLG125	A. Mayoke	13-Jul-2017	Republic of the Congo		Plateaux	Kiningui	Talangai	-3.2869	16.1968
TLG133	A. Mayoke	13-Jul-2017	Republic of the Congo		Plateaux	Kiningui	Talangai	-3.2869	16.1968
TLG106	A. Mayoke	13-Jul-2017	Republic of the Congo		Plateaux	Kiningui	Talangai	-3.2869	16.1968
TLG114	A. Mayoke	13-Jul-2017	Republic of the Congo		Plateaux	Kiningui	Talangai	-3.2869	16.1968
TLG142	A. Mayoke	13-Jul-2017	Republic of the Congo		Plateaux	Kiningui	Talangai	-3.2869	16.1968
TLG115	A. Mayoke	13-Jul-2017	Republic of the Congo		Plateaux	Kiningui	Talangai	-3.2869	16.1968
TLG438	A. Mayoke	13-Jul-2017	Republic of the Congo		Plateaux	Kiningui	Talangai	-3.2869	16.1968
TLG151	A. Mayoke	13-Jul-2017	Republic of the Congo		Plateaux	Kiningui	Talangai	-3.2869	16.1968
TLG159	A. Mayoke	13-Jul-2017	Republic of the Congo		Plateaux	Kiningui	Talangai	-3.2869	16.1968
TLG450	A. Mayoke	13-Jul-2017	Republic of the Congo		Plateaux	Kiningui	Talangai	-3.2869	16.1968
TLG89	A. Mayoke	13-Jul-2017	Republic of the Congo		Plateaux	Kiningui	Talangai	-3.2869	16.1968
TLG97	A. Mayoke	13-Jul-2017	Republic of the Congo		Plateaux	Kiningui	Talangai	-3.2869	16.1968
TLG126	A. Mayoke	13-Jul-2017	Republic of the Congo		Plateaux	Kiningui	Talangai	-3.2869	16.1968
TLG107	A. Mayoke	13-Jul-2017	Republic of the Congo		Plateaux	Kiningui	Talangai	-3.2869	16.1968
TLG135	A. Mayoke	13-Jul-2017	Republic of the Congo		Plateaux	Kiningui	Talangai	-3.2869	16.1968
TLG143	A. Mayoke	13-Jul-2017	Republic of the Congo		Plateaux	Kiningui	Talangai	-3.2869	16.1968
TLG116	A. Mayoke	13-Jul-2017	Republic of the Congo		Plateaux	Kiningui	Talangai	-3.2869	16.1968
TLG439	A. Mayoke	13-Jul-2017	Republic of the Congo		Plateaux	Kiningui	Talangai	-3.2869	16.1968
TLG160	A. Mayoke	13-Jul-2017	Republic of the Congo		Plateaux	Kiningui	Talangai	-3.2869	16.1968
TLG451	A. Mayoke	13-Jul-2017	Republic of the Congo		Plateaux	Kiningui	Talangai	-3.2869	16.1968
TLG90	A. Mayoke	13-Jul-2017	Republic of the Congo		Plateaux	Kiningui	Talangai	-3.2869	16.1968
TLG98	A. Mayoke	13-Jul-2017	Republic of the Congo		Plateaux	Kiningui	Talangai	-3.2869	16.1968
TLG127	A. Mayoke	13-Jul-2017	Republic of the Congo		Plateaux	Kiningui	Talangai	-3.2869	16.1968
TLG100	A. Mayoke	13-Jul-2017	Republic of the Congo		Plateaux	Kiningui	Talangai	-3.2869	16.1968
TLG108	A. Mayoke	13-Jul-2017	Republic of the Congo		Plateaux	Kiningui	Talangai	-3.2869	16.1968
TLG136	A. Mayoke	13-Jul-2017	Republic of the Congo		Plateaux	Kiningui	Talangai	-3.2869	16.1968
TLG144	A. Mayoke	13-Jul-2017	Republic of the Congo		Plateaux	Kiningui	Talangai	-3.2869	16.1968
TLG117	A. Mayoke	13-Jul-2017	Republic of the Congo		Plateaux	Kiningui	Talangai	-3.2869	16.1968
TLG440	A. Mayoke	13-Jul-2017	Republic of the Congo		Plateaux	Kiningui	Talangai	-3.2869	16.1968
TLG153	A. Mayoke	13-Jul-2017	Republic of the Congo		Plateaux	Kiningui	Talangai	-3.2869	16.1968
TLG444	A. Mayoke	13-Jul-2017	Republic of the Congo		Plateaux	Kiningui	Talangai	-3.2869	16.1968
TLG452	A. Mayoke	13-Jul-2017	Republic of the Congo		Plateaux	Kiningui	Talangai	-3.2869	16.1968
TLG91	A. Mayoke	13-Jul-2017	Republic of the Congo		Plateaux	Kiningui	Talangai	-3.2869	16.1968
TLG99	A. Mayoke	13-Jul-2017	Republic of the Congo		Plateaux	Kiningui	Talangai	-3.2869	16.1968
TLG128	A. Mayoke	13-Jul-2017	Republic of the Congo		Plateaux	Kiningui	Talangai	-3.2869	16.1968
TLG101	A. Mayoke	13-Jul-2017	Republic of the Congo		Plateaux	Kiningui	Talangai	-3.2869	16.1968
TLG109	A. Mayoke	13-Jul-2017	Republic of the Congo		Plateaux	Kiningui	Talangai	-3.2869	16.1968
TLG137	A. Mayoke	13-Jul-2017	Republic of the Congo		Plateaux	Kiningui	Talangai	-3.2869	16.1968
TLG145	A. Mayoke	13-Jul-2017	Republic of the Congo		Plateaux	Kiningui	Talangai	-3.2869	16.1968
TLG118	A. Mayoke	13-Jul-2017	Republic of the Congo		Plateaux	Kiningui	Talangai	-3.2869	16.1968
TLG441	A. Mayoke	13-Jul-2017	Republic of the Congo		Plateaux	Kiningui	Talangai	-3.2869	16.1968
TLG445	A. Mayoke	13-Jul-2017	Republic of the Congo		Plateaux	Kiningui	Talangai	-3.2869	16.1968
TLG453	A. Mayoke	13-Jul-2017	Republic of the Congo		Plateaux	Kiningui	Talangai	-3.2869	16.1968
TLG92	A. Mayoke	13-Jul-2017	Republic of the Congo		Plateaux	Kiningui	Talangai	-3.2869	16.1968
TLG121	A. Mayoke	13-Jul-2017	Republic of the Congo		Plateaux	Kiningui	Talangai	-3.2869	16.1968
TLG129	A. Mayoke	13-Jul-2017	Republic of the Congo		Plateaux	Kiningui	Talangai	-3.2869	16.1968
TLG102	A. Mayoke	13-Jul-2017	Republic of the Congo		Plateaux	Kiningui	Talangai	-3.2869	16.1968
TLG138	A. Mayoke	13-Jul-2017	Republic of the Congo		Plateaux	Kiningui	Talangai	-3.2869	16.1968
TLG146	A. Mayoke	13-Jul-2017	Republic of the Congo		Plateaux	Kiningui	Talangai	-3.2869	16.1968
TLG119	A. Mayoke	13-Jul-2017	Republic of the Congo		Plateaux	Kiningui	Talangai	-3.2869	16.1968
TLG442	A. Mayoke	13-Jul-2017	Republic of the Congo		Plateaux	Kiningui	Talangai	-3.2869	16.1968
TLG155	A. Mayoke	13-Jul-2017	Republic of the Congo		Plateaux	Kiningui	Talangai	-3.2869	16.1968
TLG446	A. Mayoke	13-Jul-2017	Republic of the Congo		Plateaux	Kiningui	Talangai	-3.2869	16.1968
TLG454	A. Mayoke	13-Jul-2017	Republic of the Congo		Plateaux	Kiningui	Talangai	-3.2869	16.1968
TLG122	A. Mayoke	13-Jul-2017	Republic of the Congo		Plateaux	Kiningui	Talangai	-3.2869	16.1968
TLG130	A. Mayoke	13-Jul-2017	Republic of the Congo		Plateaux	Kiningui	Talangai	-3.2869	16.1968
TLG103	A. Mayoke	13-Jul-2017	Republic of the Congo		Plateaux	Kiningui	Talangai	-3.2869	16.1968
TLG111	A. Mayoke	13-Jul-2017	Republic of the Congo		Plateaux	Kiningui	Talangai	-3.2869	16.1968
TLG139	A. Mayoke	13-Jul-2017	Republic of the Congo		Plateaux	Kiningui	Talangai	-3.2869	16.1968
TLG147	A. Mayoke	13-Jul-2017	Republic of the Congo		Plateaux	Kiningui	Talangai	-3.2869	16.1968
BMSA62	A. Mayoke	18-Aug-2017	Republic of the Congo		Sangha	Bomassa	Village	2.20386	16.1855
BMSA4	A. Mayoke	18-Aug-2017	Republic of the Congo		Sangha	Bomassa	Village	2.20386	16.1855
BMSA2	A. Mayoke	18-Aug-2017	Republic of the Congo		Sangha	Bomassa	Village	2.20386	16.1855
BMSA46	A. Mayoke	18-Aug-2017	Republic of the Congo		Sangha	Bomassa	Village	2.20386	16.1855
BMSA54	A. Mayoke	18-Aug-2017	Republic of the Congo		Sangha	Bomassa	Village	2.20386	16.1855
BMSA48	A. Mayoke	18-Aug-2017	Republic of the Congo		Sangha	Bomassa	Village	2.20386	16.1855
BMSA17	A. Mayoke	18-Aug-2017	Republic of the Congo		Sangha	Bomassa	Village	2.20386	16.1855
BMSA10	A. Mayoke	18-Aug-2017	Republic of the Congo		Sangha	Bomassa	Village	2.20386	16.1855
BMSA25	A. Mayoke	18-Aug-2017	Republic of the Congo		Sangha	Bomassa	Village	2.20386	16.1855
BMSA70	A. Mayoke	18-Aug-2017	Republic of the Congo		Sangha	Bomassa	Village	2.20386	16.1855
BMSA82	A. Mayoke	18-Aug-2017	Republic of the Congo		Sangha	Bomassa	Village	2.20386	16.1855
TLG94	A. Mayoke	18-Aug-2017	Republic of the Congo		Sangha	Bomassa	Village	2.20386	16.1855
TLG87	A. Mayoke	13-Jul-2017	Republic of the Congo		Plateaux	Kiningui	Talangai	-3.2869	16.1968
TLG140	A. Mayoke	13-Jul-2017	Republic of the Congo		Plateaux	Kiningui	Talangai	-3.2869	16.1968
BMSA73	A. Mayoke	18-Aug-2017	Republic of the Congo		Sangha	Bomassa	Village	2.20386	16.1855
BMSA23	A. Mayoke	18-Aug-2017	Republic of the Congo		Sangha	Bomassa	Village	2.20386	16.1855
BMSA78	A. Mayoke	18-Aug-2017	Republic of the Congo		Sangha	Bomassa	Village	2.20386	16.1855
BMSA14	A. Mayoke	18-Aug-2017	Republic of the Congo		Sangha	Bomassa	Village	2.20386	16.1855
BMSA63	A. Mayoke	18-Aug-2017	Republic of the Congo		Sangha	Bomassa	Village	2.20386	16.1855
BMSA357	A. Mayoke	18-Aug-2017	Republic of the Congo		Sangha	Bomassa	Village	2.20386	16.1855
BMSA20	A. Mayoke	18-Aug-2017	Republic of the Congo		Sangha	Bomassa	Village	2.20386	16.1855
BMSA38	A. Mayoke	18-Aug-2017	Republic of the Congo		Sangha	Bomassa	Village	2.20386	16.1855
BMSA55	A. Mayoke	18-Aug-2017	Republic of the Congo		Sangha	Bomassa	Village	2.20386	16.1855
BMSA28	A. Mayoke	18-Aug-2017	Republic of the Congo		Sangha	Bomassa	Village	2.20386	16.1855
BMSA33	A. Mayoke	18-Aug-2017	Republic of the Congo		Sangha	Bomassa	Village	2.20386	16.1855
BMSA22	A. Mayoke	18-Aug-2017	Republic of the Congo		Sangha	Bomassa	Village	2.20386	16.1855
BMSA53	A. Mayoke	18-Aug-2017	Republic of the Congo		Sangha	Bomassa	Village	2.20386	16.1855
BMSA32	A. Mayoke	18-Aug-2017	Republic of the Congo		Sangha	Bomassa	Village	2.20386	16.1855
BMSA21	A. Mayoke	18-Aug-2017	Republic of the Congo		Sangha	Bomassa	Village	2.20386	16.1855
BMSA393	A. Mayoke	18-Aug-2017	Republic of the Congo		Sangha	Bomassa	Village	2.20386	16.1855
BMSA42	A. Mayoke	18-Aug-2017	Republic of the Congo		Sangha	Bomassa	Village	2.20386	16.1855
TLG95	A. Mayoke	13-Jul-2017	Republic of the Congo		Plateaux	Kiningui	Talangai	-3.2869	16.1968
BMSA5	A. Mayoke	18-Aug-2017	Republic of the Congo		Sangha	Bomassa	Village	2.20386	16.1855
BMSA6	A. Mayoke	18-Aug-2017	Republic of the Congo		Sangha	Bomassa	Village	2.20386	16.1855
BMSA56	A. Mayoke	18-Aug-2017	Republic of the Congo		Sangha	Bomassa	Village	2.20386	16.1855
BMSA60	A. Mayoke	18-Aug-2017	Republic of the Congo		Sangha	Bomassa	Village	2.20386	16.1855
TLG105	A. Mayoke	13-Jul-2017	Republic of the Congo		Plateaux	Kiningui	Talangai	-3.2869	16.1968
TLG124	A. Mayoke	13-Jul-2017	Republic of the Congo		Plateaux	Kiningui	Talangai	-3.2869	16.1968
BMSA29	A. Mayoke	18-Aug-2017	Republic of the Congo		Sangha	Bomassa	Village	2.20386	16.1855
TLG131	A. Mayoke	13-Jul-2017	Republic of the Congo		Plateaux	Kiningui	Talangai	-3.2869	16.1968
BMSA71	A. Mayoke	18-Aug-2017	Republic of the Congo		Sangha	Bomassa	Village	2.20386	16.1855
BMSA59	A. Mayoke	18-Aug-2017	Republic of the Congo		Sangha	Bomassa	Village	2.20386	16.1855
BMSA68	A. Mayoke	18-Aug-2017	Republic of the Congo		Sangha	Bomassa	Village	2.20386	16.1855
BMSA358	A. Mayoke	18-Aug-2017	Republic of the Congo		Sangha	Bomassa	Village	2.20386	16.1855
BMSA13	A. Mayoke	18-Aug-2017	Republic of the Congo		Sangha	Bomassa	Village	2.20386	16.1855
TLG157	A. Mayoke	13-Jul-2017	Republic of the Congo		Plateaux	Kiningui	Talangai	-3.2869	16.1968
BMSA76	A. Mayoke	18-Aug-2017	Republic of the Congo		Sangha	Bomassa	Village	2.20386	16.1855
TLG132	A. Mayoke	13-Jul-2017	Republic of the Congo		Plateaux	Kiningui	Talangai	-3.2869	16.1968
BMSA47	A. Mayoke	18-Aug-2017	Republic of the Congo		Sangha	Bomassa	Village	2.20386	16.1855
BMSA19	A. Mayoke	18-Aug-2017	Republic of the Congo		Sangha	Bomassa	Village	2.20386	16.1855
BMSA41	A. Mayoke	18-Aug-2017	Republic of the Congo		Sangha	Bomassa	Village	2.20386	16.1855
BMSA77	A. Mayoke	18-Aug-2017	Republic of the Congo		Sangha	Bomassa	Village	2.20386	16.1855
BMSA40	A. Mayoke	18-Aug-2017	Republic of the Congo		Sangha	Bomassa	Village	2.20386	16.1855
TLG459	A. Mayoke	13-Jul-2017	Republic of the Congo		Plateaux	Kiningui	Talangai	-3.2869	16.1968
BMSA7	A. Mayoke	18-Aug-2017	Republic of the Congo		Sangha	Bomassa	Village	2.20386	16.1855
BMSA12	A. Mayoke	18-Aug-2017	Republic of the Congo		Sangha	Bomassa	Village	2.20386	16.1855
BMSA81	A. Mayoke	18-Aug-2017	Republic of the Congo		Sangha	Bomassa	Village	2.20386	16.1855
TLG436	A. Mayoke	13-Jul-2017	Republic of the Congo		Plateaux	Kiningui	Talangai	-3.2869	16.1968
BMSA31	A. Mayoke	18-Aug-2017	Republic of the Congo		Sangha	Bomassa	Village	2.20386	16.1855
BMSA24	A. Mayoke	18-Aug-2017	Republic of the Congo		Sangha	Bomassa	Village	2.20386	16.1855
BMSA8	A. Mayoke	18-Aug-2017	Republic of the Congo		Sangha	Bomassa	Village	2.20386	16.1855
BMSA61	A. Mayoke	18-Aug-2017	Republic of the Congo		Sangha	Bomassa	Village	2.20386	16.1855
BMSA34	A. Mayoke	18-Aug-2017	Republic of the Congo		Sangha	Bomassa	Village	2.20386	16.1855
BMSA83	A. Mayoke	18-Aug-2017	Republic of the Congo		Sangha	Bomassa	Village	2.20386	16.1855
BMSA27	A. Mayoke	18-Aug-2017	Republic of the Congo		Sangha	Bomassa	Village	2.20386	16.1855
BMSA52	A. Mayoke	18-Aug-2017	Republic of the Congo		Sangha	Bomassa	Village	2.20386	16.1855
BMSA79	A. Mayoke	18-Aug-2017	Republic of the Congo		Sangha	Bomassa	Village	2.20386	16.1855
BMSA75	A. Mayoke	18-Aug-2017	Republic of the Congo		Sangha	Bomassa	Village	2.20386	16.1855
BMSA11	A. Mayoke	18-Aug-2017	Republic of the Congo		Sangha	Bomassa	Village	2.20386	16.1855
BMSA35	A. Mayoke	18-Aug-2017	Republic of the Congo		Sangha	Bomassa	Village	2.20386	16.1855
BMSA80	A. Mayoke	18-Aug-2017	Republic of the Congo		Sangha	Bomassa	Village	2.20386	16.1855
BMSA355	A. Mayoke	18-Aug-2017	Republic of the Congo		Sangha	Bomassa	Village	2.20386	16.1855
BMSA65	A. Mayoke	18-Aug-2017	Republic of the Congo		Sangha	Bomassa	Village	2.20386	16.1855
TLG112	A. Mayoke	13-Jul-2017	Republic of the Congo		Plateaux	Kiningui	Talangai	-3.2869	16.1968
BMSA37	A. Mayoke	18-Aug-2017	Republic of the Congo		Sangha	Bomassa	Village	2.20386	16.1855
BMSA49	A. Mayoke	18-Aug-2017	Republic of the Congo		Sangha	Bomassa	Village	2.20386	16.1855
BMSA57	A. Mayoke	18-Aug-2017	Republic of the Congo		Sangha	Bomassa	Village	2.20386	16.1855
BMSA51	A. Mayoke	18-Aug-2017	Republic of the Congo		Sangha	Bomassa	Village	2.20386	16.1855
BMSA16	A. Mayoke	18-Aug-2017	Republic of the Congo		Sangha	Bomassa	Village	2.20386	16.1855
BMSA85	A. Mayoke	18-Aug-2017	Republic of the Congo		Sangha	Bomassa	Village	2.20386	16.1855
TLG120	A. Mayoke	13-Jul-2017	Republic of the Congo		Plateaux	Kiningui	Talangai	-3.2869	16.1968
TLG443	A. Mayoke	13-Jul-2017	Republic of the Congo		Plateaux	Kiningui	Talangai	-3.2869	16.1968
TLG156	A. Mayoke	13-Jul-2017	Republic of the Congo		Plateaux	Kiningui	Talangai	-3.2869	16.1968
TLG447	A. Mayoke	13-Jul-2017	Republic of the Congo		Plateaux	Kiningui	Talangai	-3.2869	16.1968
TLG455	A. Mayoke	13-Jul-2017	Republic of the Congo		Plateaux	Kiningui	Talangai	-3.2869	16.1968
TLG134	A. Mayoke	13-Jul-2017	Republic of the Congo		Plateaux	Kiningui	Talangai	-3.2869	16.1968
BEMB161	A. Mayoke	13-Jul-2017	Republic of the Congo		Plateaux	Kiningui	Talangai	-3.2869	16.1968
BEMB169	A. Mayoke	23-Jun-2017	Republic of the Congo		Plateaux	Riverside	Village	-2.16154	16.1363
BEMB197	A. Mayoke	23-Jun-2017	Republic of the Congo		Plateaux	Riverside	Village	-2.16154	16.1363
BEMB205	A. Mayoke	23-Jun-2017	Republic of the Congo		Plateaux	Riverside	Village	-2.16154	16.1363
BEMB178	A. Mayoke	23-Jun-2017	Republic of the Congo		Plateaux	Riverside	Village	-2.16154	16.1363
BEMB186	A. Mayoke	23-Jun-2017	Republic of the Congo		Plateaux	Riverside	Village	-2.16154	16.1363
BEMB215	A. Mayoke	23-Jun-2017	Republic of the Congo		Plateaux	Riverside	Village	-2.16154	16.1363
BEMB223	A. Mayoke	23-Jun-2017	Republic of the Congo		Plateaux	Riverside	Village	-2.16154	16.1363
BEMB233	A. Mayoke	23-Jun-2017	Republic of the Congo		Plateaux	Riverside	Village	-2.16154	16.1363
BEMB395	A. Mayoke	23-Jun-2017	Republic of the Congo		Plateaux	Riverside	Village	-2.16154	16.1363
BEMB403	A. Mayoke	23-Jun-2017	Republic of the Congo		Plateaux	Riverside	Village	-2.16154	16.1363
BEMB162	A. Mayoke	23-Jun-2017	Republic of the Congo		Plateaux	Riverside	Village	-2.16154	16.1363
BEMB170	A. Mayoke	23-Jun-2017	Republic of the Congo		Plateaux	Riverside	Village	-2.16154	16.1363
BEMB198	A. Mayoke	23-Jun-2017	Republic of the Congo		Plateaux	Riverside	Village	-2.16154	16.1363
BEMB206	A. Mayoke	23-Jun-2017	Republic of the Congo		Plateaux	Riverside	Village	-2.16154	16.1363
BEMB179	A. Mayoke	23-Jun-2017	Republic of the Congo		Plateaux	Riverside	Village	-2.16154	16.1363
BEMB187	A. Mayoke	23-Jun-2017	Republic of the Congo		Plateaux	Riverside	Village	-2.16154	16.1363
BEMB216	A. Mayoke	23-Jun-2017	Republic of the Congo		Plateaux	Riverside	Village	-2.16154	16.1363
BEMB190	A. Mayoke	23-Jun-2017	Republic of the Congo		Plateaux	Riverside	Village	-2.16154	16.1363
BEMB226	A. Mayoke	23-Jun-2017	Republic of the Congo		Plateaux	Riverside	Village	-2.16154	16.1363
BEMB388	A. Mayoke	23-Jun-2017	Republic of the Congo		Plateaux	Riverside	Village	-2.16154	16.1363
BEMB396	A. Mayoke	23-Jun-2017	Republic of the Congo		Plateaux	Riverside	Village	-2.16154	16.1363
BEMB423	A. Mayoke	23-Jun-2017	Republic of the Congo		Plateaux	Riverside	Village	-2.16154	16.1363
BEMB171	A. Mayoke	23-Jun-2017	Republic of the Congo		Plateaux	Riverside	Village	-2.16154	16.1363
BEMB199	A. Mayoke	23-Jun-2017	Republic of the Congo		Plateaux	Riverside	Village	-2.16154	16.1363
BEMB207	A. Mayoke	23-Jun-2017	Republic of the Congo		Plateaux	Riverside	Village	-2.16154	16.1363
BEMB180	A. Mayoke	23-Jun-2017	Republic of the Congo		Plateaux	Riverside	Village	-2.16154	16.1363
BEMB188	A. Mayoke	23-Jun-2017	Republic of the Congo		Plateaux	Riverside	Village	-2.16154	16.1363
BEMB217	A. Mayoke	23-Jun-2017	Republic of the Congo		Plateaux	Riverside	Village	-2.16154	16.1363
BEMB191	A. Mayoke	23-Jun-2017	Republic of the Congo		Plateaux	Riverside	Village	-2.16154	16.1363
BEMB227	A. Mayoke	23-Jun-2017	Republic of the Congo		Plateaux	Riverside	Village	-2.16154	16.1363
BEMB389	A. Mayoke	23-Jun-2017	Republic of the Congo		Plateaux	Riverside	Village	-2.16154	16.1363
BEMB397	A. Mayoke	23-Jun-2017	Republic of the Congo		Plateaux	Riverside	Village	-2.16154	16.1363
BEMB424	A. Mayoke	23-Jun-2017	Republic of the Congo		Plateaux	Riverside	Village	-2.16154	16.1363
BEMB164	A. Mayoke	23-Jun-2017	Republic of the Congo		Plateaux	Riverside	Village	-2.16154	16.1363
BEMB172	A. Mayoke	23-Jun-2017	Republic of the Congo		Plateaux	Riverside	Village	-2.16154	16.1363
BEMB200	A. Mayoke	23-Jun-2017	Republic of the Congo		Plateaux	Riverside	Village	-2.16154	16.1363
BEMB208	A. Mayoke	23-Jun-2017	Republic of the Congo		Plateaux	Riverside	Village	-2.16154	16.1363
BEMB181	A. Mayoke	23-Jun-2017	Republic of the Congo		Plateaux	Riverside	Village	-2.16154	16.1363
BEMB189	A. Mayoke	23-Jun-2017	Republic of the Congo		Plateaux	Riverside	Village	-2.16154	16.1363
BEMB218	A. Mayoke	23-Jun-2017	Republic of the Congo		Plateaux	Riverside	Village	-2.16154	16.1363
BEMB192	A. Mayoke	23-Jun-2017	Republic of the Congo		Plateaux	Riverside	Village	-2.16154	16.1363
BEMB228	A. Mayoke	23-Jun-2017	Republic of the Congo		Plateaux	Riverside	Village	-2.16154	16.1363
BEMB390	A. Mayoke	23-Jun-2017	Republic of the Congo		Plateaux	Riverside	Village	-2.16154	16.1363
BEMB398	A. Mayoke	23-Jun-2017	Republic of the Congo		Plateaux	Riverside	Village	-2.16154	16.1363
BEMB425	A. Mayoke	23-Jun-2017	Republic of the Congo		Plateaux	Riverside	Village	-2.16154	16.1363
BEMB165	A. Mayoke	23-Jun-2017	Republic of the Congo		Plateaux	Riverside	Village	-2.16154	16.1363
BEMB173	A. Mayoke	23-Jun-2017	Republic of the Congo		Plateaux	Riverside	Village	-2.16154	16.1363
BEMB209	A. Mayoke	23-Jun-2017	Republic of the Congo		Plateaux	Riverside	Village	-2.16154	16.1363
BEMB182	A. Mayoke	23-Jun-2017	Republic of the Congo		Plateaux	Riverside	Village	-2.16154	16.1363
BEMB211	A. Mayoke	23-Jun-2017	Republic of the Congo		Plateaux	Riverside	Village	-2.16154	16.1363
BEMB219	A. Mayoke	23-Jun-2017	Republic of the Congo		Plateaux	Riverside	Village	-2.16154	16.1363
BEMB193	A. Mayoke	23-Jun-2017	Republic of the Congo		Plateaux	Riverside	Village	-2.16154	16.1363
BEMB229	A. Mayoke	23-Jun-2017	Republic of the Congo		Plateaux	Riverside	Village	-2.16154	16.1363
BEMB391	A. Mayoke	23-Jun-2017	Republic of the Congo		Plateaux	Riverside	Village	-2.16154	16.1363
BEMB399	A. Mayoke	23-Jun-2017	Republic of the Congo		Plateaux	Riverside	Village	-2.16154	16.1363
BEMB426	A. Mayoke	23-Jun-2017	Republic of the Congo		Plateaux	Riverside	Village	-2.16154	16.1363
BEMB166	A. Mayoke	23-Jun-2017	Republic of the Congo		Plateaux	Riverside	Village	-2.16154	16.1363
BEMB174	A. Mayoke	23-Jun-2017	Republic of the Congo		Plateaux	Riverside	Village	-2.16154	16.1363
BEMB202	A. Mayoke	23-Jun-2017	Republic of the Congo		Plateaux	Riverside	Village	-2.16154	16.1363
BEMB210	A. Mayoke	23-Jun-2017	Republic of the Congo		Plateaux	Riverside	Village	-2.16154	16.1363
BEMB183	A. Mayoke	23-Jun-2017	Republic of the Congo		Plateaux	Riverside	Village	-2.16154	16.1363
BEMB212	A. Mayoke	23-Jun-2017	Republic of the Congo		Plateaux	Riverside	Village	-2.16154	16.1363
BEMB220	A. Mayoke	23-Jun-2017	Republic of the Congo		Plateaux	Riverside	Village	-2.16154	16.1363
BEMB194	A. Mayoke	23-Jun-2017	Republic of the Congo		Plateaux	Riverside	Village	-2.16154	16.1363
BEMB230	A. Mayoke	23-Jun-2017	Republic of the Congo		Plateaux	Riverside	Village	-2.16154	16.1363
BEMB392	A. Mayoke	23-Jun-2017	Republic of the Congo		Plateaux	Riverside	Village	-2.16154	16.1363
BEMB167	A. Mayoke	23-Jun-2017	Republic of the Congo		Plateaux	Riverside	Village	-2.16154	16.1363
BEMB175	A. Mayoke	23-Jun-2017	Republic of the Congo		Plateaux	Riverside	Village	-2.16154	16.1363
BEMB203	A. Mayoke	23-Jun-2017	Republic of the Congo		Plateaux	Riverside	Village	-2.16154	16.1363
BEMB176	A. Mayoke	23-Jun-2017	Republic of the Congo		Plateaux	Riverside	Village	-2.16154	16.1363
BEMB184	A. Mayoke	23-Jun-2017	Republic of the Congo		Plateaux	Riverside	Village	-2.16154	16.1363
BEMB213	A. Mayoke	23-Jun-2017	Republic of the Congo		Plateaux	Riverside	Village	-2.16154	16.1363
BEMB221	A. Mayoke	23-Jun-2017	Republic of the Congo		Plateaux	Riverside	Village	-2.16154	16.1363
BEMB195	A. Mayoke	23-Jun-2017	Republic of the Congo		Plateaux	Riverside	Village	-2.16154	16.1363
BEMB393	A. Mayoke	23-Jun-2017	Republic of the Congo		Plateaux	Riverside	Village	-2.16154	16.1363
BEMB401	A. Mayoke	23-Jun-2017	Republic of the Congo		Plateaux	Riverside	Village	-2.16154	16.1363
BEMB168	A. Mayoke	23-Jun-2017	Republic of the Congo		Plateaux	Riverside	Village	-2.16154	16.1363
BEMB196	A. Mayoke	23-Jun-2017	Republic of the Congo		Plateaux	Riverside	Village	-2.16154	16.1363
BEMB204	A. Mayoke	23-Jun-2017	Republic of the Congo		Plateaux	Riverside	Village	-2.16154	16.1363
BEMB185	A. Mayoke	23-Jun-2017	Republic of the Congo		Plateaux	Riverside	Village	-2.16154	16.1363
BEMB214	A. Mayoke	23-Jun-2017	Republic of the Congo		Plateaux	Riverside	Village	-2.16154	16.1363
BEMB222	A. Mayoke	23-Jun-2017	Republic of the Congo		Plateaux	Riverside	Village	-2.16154	16.1363
BEMB224	A. Mayoke	23-Jun-2017	Republic of the Congo		Plateaux	Riverside	Village	-2.16154	16.1363
BEMB232	A. Mayoke	23-Jun-2017	Republic of the Congo		Plateaux	Riverside	Village	-2.16154	16.1363
BEMB394	A. Mayoke	23-Jun-2017	Republic of the Congo		Plateaux	Riverside	Village	-2.16154	16.1363
BEMB402	A. Mayoke	23-Jun-2017	Republic of the Congo		Plateaux	Riverside	Village	-2.16154	16.1363
Haplotype1	A. Mayoke	18-Aug-2017	Republic of the Congo		Sangha/Plateaux	Bomassa/Bouemba/Talangai	Village	2.20386	16.1855
Haplotype2	A. Mayoke	18-Aug-2017	Republic of the Congo		Sangha/Plateaux	Bomassa/Bouemba	Village	2.20386	16.1855
Haplotype3	A. Mayoke	18-Aug-2017	Republic of the Congo		Sangha/Plateaux	Bomassa/Bouemba/Talangai	Village	2.20386	16.1855
Haplotype4	A. Mayoke	18-Aug-2017	Republic of the Congo		Sangha/Plateaux	Bouemba/Talangai	Village	2.20386	16.1855
Haplotype5	A. Mayoke	18-Aug-2017	Republic of the Congo		Sangha	Bouemba/Talangai	Village	2.20386	16.1855
Haplotype6	A. Mayoke	18-Aug-2017	Republic of the Congo		Plateaux	Bouemba	Village	-2.16154	16.1363
Haplotype7	A. Mayoke	18-Aug-2017	Republic of the Congo		Plateaux	Bouemba	Village	-2.16154	16.1363
Haplotype8	A. Mayoke	18-Aug-2017	Republic of the Congo		Plateaux	Bouemba	Village	-2.16154	16.1363
Haplotype9	A. Mayoke	18-Aug-2017	Republic of the Congo		Plateaux	Bouemba	Village	2.20386	16.1855
Haplotype10	A. Mayoke	18-Aug-2017	Republic of the Congo		Sangha	Bomassa	Village	2.20386	16.1855
Haplotype11	A. Mayoke	18-Aug-2017	Republic of the Congo		Sangha	Bomassa	Village	2.20386	16.1855
Haplotype12	A. Mayoke	18-Aug-2017	Republic of the Congo		Sangha	Bomassa	Village	2.20386	16.1855
Haplotype13	A. Mayoke	18-Aug-2017	Republic of the Congo		Sangha	Bomassa	Village	2.20386	16.1855
Haplotype14	A. Mayoke	18-Aug-2017	Republic of the Congo		Sangha	Bomassa	Village	2.20386	16.1855
Haplotype15	A. Mayoke	18-Aug-2017	Republic of the Congo		Sangha	Bomassa	Village	2.20386	16.1855
Haplotype16	A. Mayoke	18-Aug-2017	Republic of the Congo		Sangha	Bomassa	Village	2.20386	16.1855
Haplotype17	A. Mayoke	18-Aug-2017	Republic of the Congo		Sangha	Bomassa	Village	2.20386	16.1855
Haplotype18	A. Mayoke	18-Aug-2017	Republic of the Congo		Sangha	Bomassa	Village	2.20386	16.1855
Haplotype19	A. Mayoke	18-Aug-2017	Republic of the Congo		Sangha	Bomassa	Village	2.20386	16.1855
Haplotype20	A. Mayoke	18-Aug-2017	Republic of the Congo		Sangha	Bomassa	Village	2.20386	16.1855
Haplotype21	A. Mayoke	18-Aug-2017	Republic of the Congo		Sangha	Bomassa	Village	2.20386	16.1855
Haplotype22	A. Mayoke	18-Aug-2017	Republic of the Congo		Sangha	Bomassa	Village	2.20386	16.1855
Haplotype23	A. Mayoke	18-Aug-2017	Republic of the Congo		Sangha	Bomassa	Village	2.20386	16.1855
Haplotype24	A. Mayoke	18-Aug-2017	Republic of the Congo		Sangha	Bomassa	Village	2.20386	16.1855
Haplotype25	A. Mayoke	18-Aug-2017	Republic of the Congo		Sangha	Bomassa	Village	2.20386	16.1855
Haplotype26	A. Mayoke	18-Aug-2017	Republic of the Congo		Sangha	Bomassa	Village	2.20386	16.1855
Haplotype27	A. Mayoke	18-Aug-2017	Republic of the Congo		Sangha	Bomassa	Village	2.20386	16.1855
Haplotype28	A. Mayoke	18-Aug-2017	Republic of the Congo		Sangha	Bomassa	Village	2.20386	16.1855
Haplotype29	A. Mayoke	18-Aug-2017	Republic of the Congo		Sangha	Bomassa	Village	2.20386	16.1855
Haplotype30	A. Mayoke	18-Aug-2017	Republic of the Congo		Sangha	Bomassa	Village	-3.2869	16.1968
Haplotype31	A. Mayoke	18-Aug-2017	Republic of the Congo		Sangha	Bomassa	Village	-3.2869	16.1968
Haplotype32	A. Mayoke	18-Aug-2017	Republic of the Congo		Plateaux	Talangai	Village	-3.2869	16.1968
Haplotype33	A. Mayoke	18-Aug-2017	Republic of the Congo		Sangha	Bomassa	Village	-3.2869	16.1968
Haplotype34	A. Mayoke	18-Aug-2017	Republic of the Congo		Sangha	Bomassa	Village	-3.2869	16.1968
Haplotype35	A. Mayoke	18-Aug-2017	Republic of the Congo		Sangha	Bomassa	Village	-3.2869	16.1968
Haplotype36	A. Mayoke	18-Aug-2017	Republic of the Congo		Sangha	Bomassa	Village	-3.2869	16.1968
Haplotype37	A. Mayoke	18-Aug-2017	Republic of the Congo		Sangha	Bomassa	Village	-3.2869	16.1968
Haplotype38	A. Mayoke	18-Aug-2017	Republic of the Congo		Sangha	Bomassa	Village	-3.2869	16.1968
Haplotype39	A. Mayoke	18-Aug-2017	Republic of the Congo		Sangha	Bomassa	Village	-3.2869	16.1968
Haplotype40	A. Mayoke	18-Aug-2017	Republic of the Congo		Sangha	Bomassa	Village	-3.2869	16.1968
Haplotype41	A. Mayoke	18-Aug-2017	Republic of the Congo		Sangha	Bomassa	Village	-3.2869	16.1968
Haplotype42	A. Mayoke	18-Aug-2017	Republic of the Congo		Sangha	Bomassa	Village	-3.2869	16.1968
Haplotype43	A. Mayoke	18-Aug-2017	Republic of the Congo		Sangha	Bomassa	Village	-3.2869	16.1968

## Sheet: Custom
Project:	GLCOG			User:	Abraham Mayoke
Created:	2020-02-19

## Sheet: Tags
Project:	GLCOG			User:	Abraham Mayoke
Created:	2020-02-19
Sample ID	Specimen Tags	Sequence Tags	Image Tags	Trace Tags
BMSA15
BMSA45
BMSA50
BMSA69
BMSA72
Haplotype45
BMSA36
BMSA64
BMSA3
BMSA67
BMSA39
Haplotype44
Haplotype46
BMSA9
BMSA66
BMSA26
BMSA43
BMSA58
BMSA18
BMSA74
BMSA1
BMSA356
BMSA84
TLG113
TLG141
TLG149
TLG437
TLG150
TLG158
TLG449
TLG88
TLG96
TLG125
TLG133
TLG106
TLG114
TLG142
TLG115
TLG438
TLG151
TLG159
TLG450
TLG89
TLG97
TLG126
TLG107
TLG135
TLG143
TLG116
TLG439
TLG160
TLG451
TLG90
TLG98
TLG127
TLG100
TLG108
TLG136
TLG144
TLG117
TLG440
TLG153
TLG444
TLG452
TLG91
TLG99
TLG128
TLG101
TLG109
TLG137
TLG145
TLG118
TLG441
TLG445
TLG453
TLG92
TLG121
TLG129
TLG102
TLG138
TLG146
TLG119
TLG442
TLG155
TLG446
TLG454
TLG122
TLG130
TLG103
TLG111
TLG139
TLG147
BMSA62
BMSA4
BMSA2
BMSA46
BMSA54
BMSA48
BMSA17
BMSA10
BMSA25
BMSA70
BMSA82
TLG94
TLG87
TLG140
BMSA73
BMSA23
BMSA78
BMSA14
BMSA63
BMSA357
BMSA20
BMSA38
BMSA55
BMSA28
BMSA33
BMSA22
BMSA53
BMSA32
BMSA21
BMSA393
BMSA42
TLG95
BMSA5
BMSA6
BMSA56
BMSA60
TLG105
TLG124
BMSA29
TLG131
BMSA71
BMSA59
BMSA68
BMSA358
BMSA13
TLG157
BMSA76
TLG132
BMSA47
BMSA19
BMSA41
BMSA77
BMSA40
TLG459
BMSA7
BMSA12
BMSA81
TLG436
BMSA31
BMSA24
BMSA8
BMSA61
BMSA34
BMSA83
BMSA27
BMSA52
BMSA79
BMSA75
BMSA11
BMSA35
BMSA80
BMSA355
BMSA65
TLG112
BMSA37
BMSA49
BMSA57
BMSA51
BMSA16
BMSA85
TLG120
TLG443
TLG156
TLG447
TLG455
TLG134
BEMB161
BEMB169
BEMB197
BEMB205
BEMB178
BEMB186
BEMB215
BEMB223
BEMB233
BEMB395
BEMB403
BEMB162
BEMB170
BEMB198
BEMB206
BEMB179
BEMB187
BEMB216
BEMB190
BEMB226
BEMB388
BEMB396
BEMB423
BEMB171
BEMB199
BEMB207
BEMB180
BEMB188
BEMB217
BEMB191
BEMB227
BEMB389
BEMB397
BEMB424
BEMB164
BEMB172
BEMB200
BEMB208
BEMB181
BEMB189
BEMB218
BEMB192
BEMB228
BEMB390
BEMB398
BEMB425
BEMB165
BEMB173
BEMB209
BEMB182
BEMB211
BEMB219
BEMB193
BEMB229
BEMB391
BEMB399
BEMB426
BEMB166
BEMB174
BEMB202
BEMB210
BEMB183
BEMB212
BEMB220
BEMB194
BEMB230
BEMB392
BEMB167
BEMB175
BEMB203
BEMB176
BEMB184
BEMB213
BEMB221
BEMB195
BEMB393
BEMB401
BEMB168
BEMB196
BEMB204
BEMB185
BEMB214
BEMB222
BEMB224
BEMB232
BEMB394
BEMB402
Haplotype1
Haplotype2
Haplotype3
Haplotype4
Haplotype5
Haplotype6
Haplotype7
Haplotype8
Haplotype9
Haplotype10
Haplotype11
Haplotype12
Haplotype13
Haplotype14
Haplotype15
Haplotype16
Haplotype17
Haplotype18
Haplotype19
Haplotype20
Haplotype21
Haplotype22
Haplotype23
Haplotype24
Haplotype25
Haplotype26
Haplotype27
Haplotype28
Haplotype29
Haplotype30
Haplotype31
Haplotype32
Haplotype33
Haplotype34
Haplotype35
Haplotype36
Haplotype37
Haplotype38
Haplotype39
Haplotype40
Haplotype41
Haplotype42
Haplotype43
