# Supplementary material for: Genetic diversity and phylogenetic relationships of tsetse flies of the palpalis group in Congo Brazzaville based on mitochondrial cox1 gene sequences
Source: Parasit Vectors. 2020 May 14;13:253. doi: 10.1186/s13071-020-04120-3 (PMC7227191; doi:10.1186/s13071-020-04120-3)
Supplement: Supplementary file 10 — Additional File 10: Table S7. aGlossina fuscipes GenBank accession numbers and sequences, sample codes and ID. b Project/Code, sequences processed ID and sequence length. [file 13071_2020_4120_MOESM10_ESM.txt]

Additional File 10: Table S7. a Glossina fuscipes GenBank accession numbers and sequences, sample codes and ID. b Project/Code, sequences processed ID and sequence length.

Table S7a

>GLCOG070-19|Glossina fuscipes|COII-COI|MN586296
TTAGCAGGTATGCCTCGTCGCTACTCTGATTATCCAGATGCTTACACAACTTGAAATGTAATTTCAACAATTGGAGTCAACAATTTCTTTATTAGGAATTATCTTTTTCTTTTTCATTATTTGAGAAAGATTAGTAAGTCAACGAAAAGTAATTTTTCCTATTCAATTAAATTCTTCAATTGAATGATTACAAAATACCCCTCCTTCTGAACACAGTTACTCTGAATTACCTTTATTAACTAATTAATTTAACTCTAATATGGCAGAATAGTGCAATGAATTTAAGCTTCATATATAAAGTATTTTACTTTTTTTAGAAATGTCCACTTGAATATTAATAGGTCTTCAAGATAGTTCTTCTCCTCTTATAGAACAATTGATTTTTTTTCATGATCATGCATTAATAATCTTAGTAATAATTACTATATTAGTAGGTTATTTAATATTTATATTATTTTTTAATAAATTTATTAACCGTTATCTTCTTCATGGACAAATAATTGAAATTATTTGAACTATTTTACCTGCAATTATTTTATTATTTATTGCCTTCCCATCATTACGTTTATTATATTTACTTGATGA
>GLCOG023-19|Glossina fuscipes|COII-COI|MN586295
TTAGCAGGTATGCCTCGTCGCTACTCTGATTATCCAGATGCTTACACAACTTGAAATGTAATTTCAGACAATTGGATCAGACAATTTCTTTATTAGGAATTATCTTTTTCTTTTTCATTATTTGAGAAAGATTAGTAAGTCAACGAAAAGTAATTTTTCCTATTCAATTAAATTCTTCAATTGAATGATTACAAAATACCCCTCCTTCTGAGCACAGTTACTCTGAATTACCTTTATTAACTAATTAATTTAACTCTAATATGGCAGAATAGTGCAATGAATTTAAGCTTCATATATAAAGTATTTTACTTTTTTTAGAAATGTCCACTTGAATATTAATAGGTCTTCAAGATAGTTCTTCTCCTCTTATAGAACAATTAATTTTTTTTCATGATCATGCATTAATAATCTTAGTAATAATTACTATATTAGTAGGTTATTTAATATTTATATTATTTTTTAATAAATTTATTAACCGTTATCTTCTTCATGGACAAACAATTGAAATTATTTGAACTATTTTACCTGCAATTATTTTATTATTTATTGCCTTCCCATCATTACGTTTATTATATTTACTTGATG
>GLCOG003-19|Glossina fuscipes|COII-COI|MN586294
TTAGCAGGTATGCCTCGTCGCTACTCTGATTATCCAGATGCTTACACAACTTGAAATGTAATTTCAACAATTGGGTCAACAATTTCTTTATTAGGAATTATCTTTTTCTTTTTCATTATTTGAGAAAGATTAGTAAGTCAACGAAAAGTAATTTTTCCTATTCAATTAAATTCTTCAATTGAATGATTACAAAATACCCCTCCCTCTGAACACAGTTACTCTGAATTACCTTTATTAACTAATTAATTTAACTCTAATATGGCAGAATAGTGCAATGAATTTAAGCTTCATATATAAAGTATTTTACTTTTTTTAGAAATGTCCACTTGAATATTAATAGGCCTTCAAGATAGTTCTTCTCCTCTTATAGAACAATTGATTTTTTTTCATGATCATGCATTAATAATCTTAGTAATAATTACTATATTAGTAGGTTATTTAATATTTATATTATTTTTTAATAAATTTATTAACCGCTATCTTCTTCATGGACAAACAATTGAAATTATTTGAACTATTTTACCTGCAATTATTTTATTATTTATTGCCTTCCCATCATTACGTTTATTATATTTACTTGATGA
>GLCOG043-19|Glossina fuscipes|COII-COI|MN586293
TTAGCAGGTATGCCTCGTCGCTACTCTGATTATCCAGATGCTTACACAACTTGAAATGTAATTTCAACAATTGGGTCAACAATTTCTTTATTAGGAATTATCTTTTTCTTTTTCATTATTTGAGAAAGATTAGTAAGTCAACGAAAAGTAATTTTTCCTATTCAATTAAATTCTTCAATTGAATGATTACAAAATACCCCTCCTTCTGAACACAGTTACTCTGAATTACCTTTATTAACTAATTAATTTAACTCTAATATGGCAGAATAGTGCAATGAATTTAAGCTTCATATATAAAGTATTTTACTTTTTTTAGAAATGTCCACTTGAATATTAATAGGCCTTCAAGATAGTTCTTCTCCTCTTATAGAACAATTGATTTTTTTTCATGATCATGCATTAATAATCTTAGTAATAATTACTATATTAGTAGGATATTTAATATTTATATTATTTTTTAATAAATTTATTAACCGTTATCTTCTTCATGGACAAATAATTGAAATTATTTGAACTATTTTACCTGCAATTATTTTATTATTTATTGCCTTCCCATCATTACGTTTATTATATTTACTTGATGA
>GLCOG075-19|Glossina fuscipes|COII-COI|MN586292
TTAGCAGGTATGCCTCGTCGCTACTCTGATTATCCAGATGCTTACACAACTTGAAATGTAATTTCAACAATTGGGTCAACAATTTCTTTATTAGGAATTATCTTTTTCTTTTTCATTATTTGAGAAAGATTAGTAAGTCAACGAAAAGTAATTTTTCCTATTCAATTAAATTCTTCAATTGAATGATTACAAAATACTCCTCCTTCTGAACACAGTTACTCTGAATTACCTTTATTAACTAATTAATTTAACTCTAATATGGCAGAATAGTGCAATGAATTTAAGCTTCATATATAAAGTATTTTACTTTTTTTAGAAATGTCCACTTGAATATTAATAGGCCTTCAAGATAGTTCTTCTCCTCTTATAGAACAATTGATTTTTTTTCATGATCATGCATTAATAATCTTAGTAATAATTACTATATTAGTAGGTTATTTAATATTTATATTATTTTTTAATAAATTTATTAACCGTTATCTTCTTCATGGACAAACAATTGAAATTATTTGAACTATTTTACCTGCAATTATTTTATTATTTATTGCCTTCCCATCATTACGTTTATTATATTTACTTGATG
>GLCOG307-19|Glossina fuscipes|COII-COI|MN586291
AATTCGATGTCATTGTTGCGAAATCGAATTTAAACAACGATATTCATCAAATTAATTCGAGACTCTGGCCTCGTGGATTCAAAAATGCGCACTTGAGTAATATGAGTCGTGAAGGGGGTTATCCATGAATTCGGGAATCCGTGACCTTCTCAAAAGAAGACCAAATTGTGGAGTTGAATCAAGTTGGTAAGCACTGATAACGGC
>GLCOG010-19|Glossina fuscipes|COII-COI|MN586290
TTAGCAGGTATGCCTCGTCGCTACTCTGATTATCCAGATGCTTACACAACTTGAAATGTAATTTCAGACAATTGGATCAGACAATTTCTTTATTAGGAATTATCTTTTTCTTTTTCATTATTTGAGAAAGATTAGTAAGTCAACGAAAAGTAATTTTTCCTATTCAATTAAATTCTTCAATTGAATGATTACAAAATACCCCTCCTTCTGAGCACAGTTACTCTGAATTACCTTTATTAACTAATTAATTTAACTCTAATATGGCAGAATAGTGCAATGAATTTAAGCTTCATATATAAAGTATTTTACTTTTTTTAGAAATGTCCACTTGAATATTAATAGGTCTTCAAGATAGTTCTTCTCCTCTTATAGAACAATTAATTTTTTTTCATGATCATGCATTAATAATCTTAGTAATAATTACTATATTAGTAGGTTATTTAATATTTATATTATTTTTTAATAAATTTATTAACCGTTATCTTCTTCATGGACAAACAATTGAAATTATTTGAACTATTTTACCTGCAATTATTTTATTATTTATTGCCTTCCCATCATTACGTTTATTATATTTACTTGAG
>GLCOG074-19|Glossina fuscipes|COII-COI|MN586289
TTAGCAGGTATACCTCGTCGCTACTCTGATTATCCAGATGCTTACACAACTTGAAATGTAATTTCAACAATTGGGTCAACAATTTCTTTATTAGGAATTATATTTTTCTTTTTCATTATTTGAGAAAGATTAGTAAGTCAACGAAAAGTAATTTTTCCTATTCAATTAAATTCTTCAATTGAATGATTACAAAATACTCCTCCTTCTGAACACAGTTACTCTGAATTACCTTTATTAACTAATTAATTTAACTCTAATATGGCAGAATAGTGCAATGAATTTAAGCTTCATATATAAAGTATTTTACTTTTTTTAGAAATGTCCACTTGAATATTAATAGGCCTTCAAGATAGTTCTTCTCCTCTTATAGAACAATTGATTTTTTTTCATGATCATGCATTAATAATCTTAGTAATAATTACTATATTAGTAGGTTATTTAATATTTATATTATTTTTTAATAAATTTATTAACCGTTATCTTCTTCATGGACAAACAATTGAAATTATTTGAACTATTTTACCTGCAATTATTTTATTATTTATTGCCTTCCCATCATTACGTTTATTATATTTACTTGATG
>GLCOG025-19|Glossina fuscipes|COII-COI|MN586288
TTAGCAGGTATGCCTCGTCGCTACTCTGATTATCCAGATGCTTACACAACTTGAAATGTAATTTCGACAATTGGATCGACAATTTCTTTATTAGGAATTATCTTTTTCTTTTTCATTATTTGAGAAAGATTAGTAAGTCAACGAAAAGTAATTTTTCCTATTCAATTAAATTCTTCAATTGAATGATTACAAAATACCCCTCCTTCTGAGCACAGTTACTCTGAATTACCTTTATTAACTAATTAATTTAACTCTAATATGGCAGAATAGTGCAATGAATTTAAGCTTCATATATAAAGTATTTTACTTTTTTTAGAAATGTCCACTTGAATATTAATAGGTCTTCAAGATAGTTCTTCTCCTCTTATAGAACAATTAATTTTTTTTCATGATCATGCATTAATAATCTTAGTAATAATTACTATATTAGTAGGTTATTTAATATTTATATTATTTTTTAATAAATTTATTAACCGTTATCTTCTTCATGGACAAACAATTGAAATTATTTGAACTATTTTACCTGCAATTATTTTATTATTTATTGCCTTCCCATCATTACGTTTATTATATTTACTTGTGTT
>GLCOG019-19|Glossina fuscipes|COII-COI|MN586287
TTAGCAGGTATACCTCGTCGCTACTCTGATTATCCAGATGCTTACACAACTTGAAATGTAATTTCAACAATTGGGTCAACAATTTCTTTATTAGGAATTATCTTTTTCTTTTTCATTATTTGAGAAAGATTAGTAAGTCAACGAAAAGTAATTTTTCCTATTCAATTAAATTCTTCAATTGAATGATTACAAAATACTCCTCCTTCTGAACACAGTTACTCTGAATTACCTTTATTAACTAATTAATTTAACTCTAATATGGCAGAATAGTGCAATGAATTTAAGCTTCATATATAAAGTATTTTACTTTTTTTAGAAATGTCCACTTGAATATTAATAGGCCTTCAAGATAGTTCTTCTCCTCTTATAGAACAATTGATTTTTTTTCATGATCATGCATTAATAATCTTAGTAATAATTACTATATTAGTAGGTTATTTAATATTTATATTATTTTTTAATAAATTTATTAACCGTTATCTTCTTCATGGACAAACAATTGAAATTATTTGAACTATTTTACCTGCAATTATTTTATTATTTATTGCCTTCCCATCATTACGTTTATTATATTTACTTGAG
>GLCOG045-19|Glossina fuscipes|COII-COI|MN586286
TTAGCAGGTATGCCTCGTCGCTACTCTGATTATCCAGATGCTTACACAACTTGAAATGTAATTTCGACAATTGGATCGACAATTTCTTTATTAGGAATTATCTTTTTCTTTTTCATTATTTGAGAAAGATTAGTAAGTCAACGAAAAGTAATTTTTCCTATTCAATTAAATTCTTCAATTGAATGATTACAAAATACCCCTCCTTCTGAGCACAGTTACTCTGAATTACCTTTATTAACTAATTAATTTAACTCTAATATGGCAGAATAGTGCAATGAATTTAAGCTTCATATATAAAGTATTTTACTTTTTTTAGAAATGTCCACTTGAATATTAATAGGTCTTCAAGATAGTTCTTCTCCTCTTATAGAACAATTAATTTTTTTTCATGATCATGCATTAATAATCTTAGTAATAATTACTATATTAGTAGGTTATTTAATATTTATATTATTTTTTAATAAATTTATTAACCGTTATCTTCTTCATGGACAAACAATTGAAATTATTTGAACTATTTTACCTGCAATTATTTTATTATTTATTGCCTTCCCATCATTACGTTTATTATATTTACTTGAT
>GLCOG306-19|Glossina fuscipes|COII-COI|MN586285
AATTCGATGTCATTGTTGCGAAATCGAATTTAAACAACGATATTCATCAAATCAATTCGAGACTCTGGCCTCGTGGATTCAAAAATGCGCACTTGAGTAATATGAGTCGTGAAGGGGGTCATCCATGAATTAGGGAATCCGTGACCTTCTCAAAAGAAGACCAAATTGTGCAGTTGAATCAAGTTGGTAAGCACTGATAACGGC
>GLCOG308-19|Glossina fuscipes|COII-COI|MN586284
AATTCGAAGTCATGGTTGCGAAATCGAATTTAAACAACGATATTCATCAAATTAATTCGAGACTCTGGCCTCGTGGATTCAAAAATGCGCACTTGAGTAATATGAGTCGTGAAGGGGGTTATCCATGAATTAGGGAATCCGTGACCTTCTCAAAAGAAGACCAAATTGTGCAGTTGAATCAAGTTGGTAAGCACTGATAACGGC
>GLCOG002-19|Glossina fuscipes|COII-COI|MN586590
TTAGCAGGTATGCCTCGTCGCTACTCTGATTATCCAGATGCTTACACAACTTGAAATGTAATTTCAACAATTGGGTCAACAATTTCTTTATTAGGAATTATCTTTTTCTTTTTCATTATTTGAGAAAGATTAGTAAGTCAACGAAAAGTAATTTTTCCTATTCAATTAAATTCTTCAATTGAATGATTACAAAATACCCCTCCCTCTGAACACAGTTACTCTGAATTACCTTTATTAACTAATTAATTTAACTCTAATATGGCAGAATAGTGCAATGAATTTAAGCTTCATATATAAAGTATTTTACTTTTTTTAGAAATGTCCACTTGAATATTAATAGGCCTTCAAGATAGTTCTTCTCCTCTTATAGAACAATTGATTTTTTTTCATGATCATGCATTAATAATCTTAGTAATAATTACTATATTAGTAGGTTATTTAATATTTATATTATTTTTTAATAAATTTATTAACCGCTATCTTCTTCATGGACAAACAATTGAAATTATTTGAACTATTTTACCTGCAATTATTTTATTATTTATTGCCTTCCCATCATTACGTTTATTATATTTACTT
>GLCOG007-19|Glossina fuscipes|COII-COI|MN586586
TTGCAGGTATGCCTCGTCGCTACTCTGATTATCCAGATGCTTACACAACTTGAAATGTAATTTCGACAATTGGATCGACAATTTCTTTATTAGGAATTATCTTTTTCTTTTTCATTATTTGAGAAAGATTAGTAAGTCAACGAAAAGTAATTTTTCCTATTCAATTAAATTCTTCAATTGAATGATTACAAAATACCCCTCCTTCTGAGCACAGTTACTCTGAATTACCTTTATTAACTAATTAATTTAACTCTAATATGGCAGAATAGTGCAATGAATTTAAGCTTCATATATAAAGTATTTTACTTTTTTTAGAAATGTCCACTTGAATATTAATAGGTCTTCAAGATAGTTCTTCTCCTCTTATAGAACAATTAATTTTTTTTCATGATCATGCATTAATAATCTTAGTAATAATTACTATATTAGTAGGTTATTTAATATTTATATTATTTTTTAATAAATTTATTAACCGTTATCTTCTTCATGGACAAACAATTGAAATTATTTGAACTATTTTACCTGCAATTATTTTATTATTTATTGCCTTCCCATCATTACGTTTATTATATTTACTTG
>GLCOG006-19|Glossina fuscipes|COII-COI|MN586587
TTAGCAGGTATGCCTCGTCGCTACTCTGATTATCCAGATGCTTACACAACTTGAAATGTAATTTCGACAATTGGATCGACAATTTCTTTATTAGGAATTATCTTTTTCTTTTTCATTATTTGAGAAAGATTAGTAAGTCAACGAAAAGTAATTTTTCCTATTCAATTAAATTCTTCAATTGAATGATTACAAAATACCCCTCCTTCTGAGCACAGTTACTCTGAATTACCTTTATTAACTAATTAATTTAACTCTAATATGGCAGAATAGTGCAATGAATTTAAGCTTCATATATAAAGTATTTTACTTTTTTTAGAAATGTCCACTTGAATATTAATAGGTCTTCAAGATAGTTCTTCTCCTCTTATAGAACAATTAATTTTTTTTCATGATCATGCATTAATAATCTTAGTAATAATTACTATATTAGTAGGTTATTTAATATTTATATTATTTTTTAATAAATTTATTAACCGTTATCTTCTTCATGGACAAACAATTGAAATTATTTGAACTATTTTACCTGCAATTATTTTATTATTTATTGCCTTCCCATCATTACGTTTATTATATTTACTG
>GLCOG009-19|Glossina fuscipes|COII-COI|MN586584
TTAGCAGGTATGCCTCGTCGCTACTCTGATTATCCAGATGCTTACACAACTTGAAATGTAATTTCAACAATTGGGTCAACAATTTCTTTATTAGGAATTATCTTTTTCTTTTTCATTATTTGAGAAAGATTAGTAAGTCAACGAAAAGTAATTTTTCCTATTCAATTAAATTCTTCAATTGAATGATTACAAAATACTCCTCCTTCTGAACACAGTTACTCTGAATTACCTTTATTAACTAATTAATTTAACTCTAATATGGCAGAATAGTGCAATGAATTTAAGCTTCATATATAAAGTATTTTACTTTTTTTAGAAATGTCCACTTGAATATTAATAGGCCTTCAAGATAGTTCTTCTCCTCTTATAGAACAATTGATTTTTTTTCATGATCATGCATTAATAATCTTAGTAATAATTACTATATTAGTAGGTTATTTAATATTTATATTATTTTTTAATAAATTTATTAACCGTTATCTTCTTCATGGACAAACAATTGAAATTATTTGAACTATTTTACCTGCAATTATTTTATTATTTATTGCCTTCCCATCATTACGTTTATTATATTTACTTGAT
>GLCOG004-19|Glossina fuscipes|COII-COI|MN586589
TTAGCAGGTATGCCTCGTCGCTACTCTGATTATCCAGATGCTTACACAACTTGAAATGTAATTTCAACAATTGGGTCAACAATTTCTTTATTAGGAATTATCTTTTTCTTTTTCATTATTTGAGAAAGATTAGTAAGTCAACGAAAAGTAATTTTTCCTATTCAATTAAATTCTTCAATTGAATGATTACAAAATACTCCTCCTTCTGAACACAGTTACTCTGAATTACCTTTATTAACTAATTAATTTAACTCTAATATGGCAGAATAGTGCAATGAATTTAAGCTTCATATATAAAGTATTTTACTTTTTTTAGAAATGTCCACTTGAATATTAATAGGCCTTCAAGATAGTTCTTCTCCTCTTATAGAACAATTGATTTTTTTTCATGATCATGCATTAATAATCTTAGTAATAATTACTATATTAGTAGGTTATTTAATATTTATATTATTTTTTAATAAATTTATTAACCGTTATCTTCTTCATGGACAAACAATTGAAATTATTTGAACTATTTTACCTGCAATTATTTTATTATTTATTGCCTTCCCATCATTACGTTTATTATATTACT
>GLCOG005-19|Glossina fuscipes|COII-COI|MN586588
TTAGCAGGTATGCCTCGTCGCTACTCTGATTATCCAGATGCTTACACAACTTGAAATGTAATTTCGACAATTGGATCGACAATTTCTTTATTAGGAATTATCTTTTTTCTTTTTCATTATTTGAGAAAGATTAGTAAGTCAACGAAAAGTAATTTTTCCTATTCAATTAAATTCTTCAATTGAATGATTACAAAATACCCCTCCTTTCTGAGCACAGTTACTCTGAATTACCTTTATTAACTAATTAATTTAACTCTAATATGGCAGAATAGTGCAATGAATTTAAGCTTCATATATAAAGTATTTTACTTTTTTTAGAAATGTCCACTTGAATATTAATAGGTCTTCAAGATAGTTCTTCTCCTCTTATAGAACAATTAATTTTTTTTTCATGATCATGCATTAATAATCTTAGTAATAATTACTATATTAGTAGGTTATTTAATATTTTATATTATTTTTTTAATAAATTTATTAAACCGTTATCTTTCTTCATGGACAAACAATTTGAAATTATTTTGAACTATTTTACCTGCAATTATTTTATTA
>GLCOG008-19|Glossina fuscipes|COII-COI|MN586585
TTAGCAGGTATACCTCGTCGCTACTCTGATTATCCAGATGCTTACACAACTTGAAATGTAATTTCAACAATTGGGTCAACAATTTCTTTATTAGGAATTATCTTTTTCTTTTTCATTATTTGAGAAAGATTAGTAAGTCAACGAAAAGTAATTTTTCCTATTCAATTAAATTCTTCAATTGAATGATTACAAAATACTCCTCCTTCTGAACACAGTTACTCTGAATTACCTTTATTAACTAATTAATTTAACTCTAATATGGCAGAATAGTGCAATGAATTTAAGCTTCATATATAAAGTATTTTACTTTTTTTAGAAATGTCCACTTGAATATTAATAGGCCTTCAAGATAGTTCTTCTCCTCTTATAGAACAATTGATTTTTTTTCATGATCATGCATTAATAATCTTAGTAATAATTACTATATTAGTAGGTTATTTAATATTTATATTATTTTTTAATAAATTTATTAACCGTTATCTTCTTCATGGACAAACAATTGAAATTATTTGAACTATTTTACCTGCAATTATTTTATTATTTATTGCCTTCCCATCATTACGTTTATTATATTTACTTGATG
>GLCOG001-19|Glossina fuscipes|COII-COI|MN586591
TTAGCAGGTATGCCTCGTCGCTACTCTGATTATCCAGATGCTTACACAACTTGAAATGTAATTTCAACAATTGGGTCAACAATTTCTTTATTAGGAATTATCTTTTTCTTTTTCATTATTTGAGAAAGATTAGTAAGTCAACGAAAAGTAATTTTTCCTATTCAATTAAATTCTTCAATTGAATGATTACAAAATACCCCTCCCTCTGAACACAGTTACTCTGAATTACCTTTATTAACTAATTAATTTAACTCTAATATGGCAGAATAGTGCAATGAATTTAAGCTTCATATATAAAGTATTTTACTTTTTTTAGAAATGTCCACTTGAATATTAATAGGCCTTCAAGATAGTTCTTCTCCTCTTATAGAACAATTGATTTTTTTTCATGATCATGCATTAATAATCTTAGTAATAATTACTATATTAGTAGGTTATTTAATATTTATATTATTTTTTAATAAATTTATTAACCGTTATCTTCTTCATGGACAAACAATTGAAATTATTTGAACTATTTTACCTGCAATTATTTTATTATTTATTGCCTTCCCATCATTACGTTTATTATATTTACTTGA
>GLCOG012-19|Glossina fuscipes|COII-COI|MN586582
TTAGCAGGTATGCCTCGTCGCTACTCTGATTATCCAGATGCTTACACAACTTGAAATGTAATTTCGACAATTGGATCGACAATTTCTTTATTAGGAATTATCTTTTTCTTTTTCATTATTTGAGAAAGATTAGTAAGTCAACGAAAAGTAATTTTTCCTATTCAATTAAATTCTTCAATTGAATGATTACAAAATACCCCTCCTTCTGAGCACAGTTACTCTGAATTACCTTTATTAACTAATTAATTTAACTCTAATATGGCAGAATAGTGCAATGAATTTAAGCTTCATATATAAAGTATTTTACTTTTTTTAGAAATGTCCACTTGAATATTAATAGGTCTTCAAGATAGTTCTTCTCCTCTTATAGAACAATTAATTTTTTTTCATGATCATGCATTAATAATCTTAGTAATAATTACTATATTAGTAGGATATTTAATATTTATATTATTTTTTAATAAATTTATTAACCGTTATCTTCTTCATGGACAAACAATTGAAATTATTTGAACTATTTTACCTGCAATTATTTTATTATTTATTGCCTTCCCATCATTACGTTTATTATATTTACTTGA
>GLCOG011-19|Glossina fuscipes|COII-COI|MN586583
TTAGCAGGTATGCCTCGTCGCTACTCTGATTATCCAGATGCTTACACAACTTGAAATGTAATTTCGACAATTGGATCGACAATTTCTTTATTAGGAATTATCTTTTTCTTTTTCATTATTTGAGAAAGATTAGTAAGTCAACGAAAAGTAATTTTTCCTATTCAATTAAATTCTTCAATTGAATGATTACAAAATACCCCTCCTTCTGAGCACAGTTACTCTGAATTACCTTTATTAACTAATTAATTTAACTCTAATATGGCAGAATAGTGCAATGAATTTAAGCTTCATATATAAAGTATTTTACTTTTTTTAGAAATGTCCACTTGAATATTAATAGGTCTTCAAGATAGTTCTTCTCCTCTTATAGAACAATTAATTTTTTTTCATGATCATGCATTAATAATCTTAGTAATAATTACTATATTAGTAGGTTATTTAATATTTATATTATTTTTTAATAAATTTATTAACCGTTATCTTCTTCATGGACAAACAATTGAAATTATTTGAACTATTTTACCTGCAATTATTTTATTATTTATTGCCTTCCCATCATTACGTTTATTATATTTACTTG
>GLCOG101-19|Glossina fuscipes|COII-COI|MN586501
TTAGCAGGTATGCCTCGTCGCTACTCTGATTATCCAGATGCCTACACAACTTGAAATGTAATTTCGACAATTGGATCAACAATTTCTTTATTAGGAATTATCTTTTTCTTTTTCATTATTTGAGAAAGATTAGTAAGTCAACGAAAAGTAATTTTTCCTATTCAATTAAATTCTTCAATTGAATGATTACAAAATACCCCTCCTTCTGAACACAGTTACTCTGAATTACCTTTATTAACTAATTAATTTAACTCTAATATGGCAGAATAGTGCAATGAATTTAAGCTTCATATATAAAGTATTTTACTTTTTTTAGAAATGTCCACTTGAATATTAATAGGTCTTCAAGATAGTTCTTCTCCTCTTATAGAACAATTAATTTTTTTTCATGATCATGCATTAATAATCTTAGTAATAATTACTATACTAGTAGGTTATTTAATATTTATATTATTTTTTAATAAATTTATTAACCGTTATCTTCTTCATGGACAAACGAATTGAAATTATTTGAACTATTTTACCTGCAATTATTTTATTATTTATTGCCTTCCCATCATTACGTTTATTATATTTACTTG
>GLCOG102-19|Glossina fuscipes|COII-COI|MN586500
TTAGCAGGTATGCCTCGTCGCTACTCTGATTATCCAGATGCTTACACAACTTGAAATGTAATTTCAACAATTGGGTCAACAATTTCTTTATTAGGAATTATCTTTCTTCTTTTTTATTATTTGAGAAAGATTAGTAAGTCAACGAAAAGTAATTTTTCCTATTCAATTAAATTCTTCAATTGAATGATTACAAAATACCCCTCCTTCTGAACACAGTTACTCTGAATTACCTTTATTAACTAATTAATTTAACTCTAATATGGCAGAATAGTGCAATGAATTTAAGCTTCATATATAAAGTATTTTACTTTTTTTAGAAATGTCCACTTGAATATTAATAGGCCTTCAAGATAGTTCTTCTCCTCTTATAGAACAATTGATTTTTTTTCATGATCATGCATTAATAATCTTAGTAATAATTACTATATTAGTAGGTTATTTAATATTTATATTATTTTTTAATAAATTTATTAACCGTTATCTTCTTCATGGACAAACAATTGAAATTATTTGAACTATTTTACCTGCAATTATTTTATTATTTATTGCCTTCCCATCATTACGTTTATTATATTTAC
>GLCOG103-19|Glossina fuscipes|COII-COI|MN586499
TTAGCAGGTATGCCTCGTCGCTACTCTGATTATCCAGATGCTTACACAACTTGAAATGTAATTTCAACAATTGGGTCAACAATTTCTTTATTAGGAATTATCTTTTTCTTTTTCATTATTTGAGAAAGATTAGTAAGTCAACGAAAAGTAATTTTTCCTATTCAATTAAATTCTTCAATTGAATGATTACAAAATACCCCTCCTTCTGAACACAGTTACTCTGAATTACCTTTATTAACTAATTAATTTAACTCTAATATGGCAGAATAGTGCAATGAATTTAAGCTTCATATATAAAGTATTTTACTTTTTTTAGAAATGTCCACTTGAATATTAATAGGCCTTCAAGATAGTTCTTCTCCTCTTATAGAACAATTGATTTTTTTTCATGATCATGCATTAATAATCTTAGTAATAATTACTATATTAGTAGGTTATTTAATATTTATATTATTTTTTAATAAATTTATTAACCGTTATCTTCTTCATGGACAAACAATTGAAATTATTTGAACTATTTTACCTGCAATTATTTTATTATTTATTGCCTTCCCATCATTACGTTTATTATATTTACTT
>GLCOG104-19|Glossina fuscipes|COII-COI|MN586498
TTAGCAGGTATGCCTCGTCGCTACTCTGATTATCCAGATGCTTACACAACTTGAAATGTAATTTCAACAATTGGGTCAACAATTTCTTTATTAGGAATTATCTTTTTCTTTTTTATTATTTGAGAAAGATTAGTAAGTCAACGAAAAGTAATTTTTCCTATTCAATTAAATTCTTCAATTGAATGATTACAAAATACCCCTCCTTCTGAACACAGTTACTCTGAATTACCTTTATTAACTAATTAATTTAACTCTAATATGGCAGAATAGTGCAATGAATTTAAGCTTCATATATAAAGTATTTTACTTTTTTTAGAAATGTCCACTTGAATATTAATAGGCCTTCAAGATAGTTCTTCTCCTCTTATAGAACAATTGATTTTTTTTCATGATCATGCATTAATAATCTTAGTAATAATTACTATATTAGTAGGTTATTTAATATTTATATTATTTTTTAATAAATTTATTAACCGTTATCTTCTTCATGGACAAACAATTGAAATTATTTGAACTATTTTACCTGCAATTATTTTATTATTTATTGCCTTCCCATCATTACGTTTATTATATTTACTTGAT
>GLCOG105-19|Glossina fuscipes|COII-COI|MN586497
TTAGCAGGTATGCCTCGTCGCTACTCTGATTATCCAGATGCTTACACAACTTGAAATGTAATTTCAACAATTGGGTCAACAATTTCTTTATTAGGAATTATCTTTTTCTTTTTCATTATTTGAGAAAGATTAGTAAGTCAACGAAAAGTAATTTTTCCTATTCAATTAAATTCTTCAATTGAATGATTACAAAATACCCCTCCTTCTGAACACAGTTACTCTGAATTACCTTTATTAACTAATTAATTTAACTCTAATATGGCAGAATAGTGCAATGAATTTAAGCTTCATATATAAAGTATTTTACTTTTTTTAGAAATGTCCACTTGAATATTAATAGGCCTTCAAGATAGTTCTTCTCCTCTTATAGAACAATTGATTTTTTTTCATGATCATGCATTAATAATCTTAGTAATAATTACTATATTAGTAGGTTATTTAATATTTATATTATTTTTTAATAAATTTATTAACCGTTATCTTCTTCATGGACAAACAATTGAAATTATTTGAACTATTTTACCTGCAATTATTTTATTATTTATTGCCTTCCCATCATTACGTTTATTATATTTACTTG
>GLCOG106-19|Glossina fuscipes|COII-COI|MN586496
TAGCAGGTATGCCTCGTCGCTACTCTGATTATCCAGATGCTTACACAACTTGAAATGTAATTTCAACAATTGGGTCAACAATTTCTTTATTAGGAATTATCTTTTTCTTTTTCATTATTTGAGAAAGATTAGTAAGTCAACGAAAAGTAATTTTTCCTATTCAATTAAATTCTTCAATTGAATGATTACAAAATACCCCTCCTTCTGAACACAGTTACTCTGAATTACCTTTATTAACTAATTAATTTAACTCTAATATGGCAGAATAGTGCAATGAATTTAAGCTTCATATATAAAGTATTTTACTTTTTTTAGAAATGTCCACTTGAATATTAATAGGCCTTCAAGATAGTTCTTCTCCTCTTATAGAACAATTGATTTTTTTTCATGATCATGCATTAATAATCTTAGTAATAATTACTATATTAGTAGGTTATTTAATATTTATATTATTTTTTAATAAATTTATTAACCGTTATCTTCTTCATGGACAAACAATTGAAATTATTTGAACTATTTTACCTGCAATTATTTTATTATTTATTGCCTTCCCATCATTACGTTTATTATATTTACTT
>GLCOG107-19|Glossina fuscipes|COII-COI|MN586495
TTAGCAGGTATGCCTCGTCGCTACTCTGATTATCCAGATGCTTACACAACTTGAAATGTAATTTCAACAATTGGAGTCAACAATTTCTTTATTAGGAATTATCTTTTTCTTTTTCATTATTTGAGAAAGATTAGTAAGTCAACGAAAAGTAATTTTTCCTATTCAATTAAATTCTTCAATTGAATGATTACAAAATACCCCTCCTTCTGAACACAGTTACTCTGAATTACCTTTATTAACTAATTAATTTAACTCTAATATGGCAGAATAGTGCAATGAATTTAAGCTTCATATATAAAGTATTTTACTTTTTTTAGAAATGTCCACTTGAATATTAATAGGCCTTCAAGATAGTTCTTCTCCTCTTATAGAACAATTAATTTTTTTTCATGATCATGCATTAATAATCTTAGTAATAATTACTATATTAGTAGGTTATTTAATACTTATATTATTTTTTAATAAATTTATTAACCGTTATCTTCTTCATGGACAAACAATTGAAATTATTTGAACTATTTTACCTGCAATTATTTTATTATTTATTGCCTTCCCATCATTACGTTTATTATATTTACTTGA
>GLCOG108-19|Glossina fuscipes|COII-COI|MN586494
TTAGCAGGTATGCCTCGTCGTTACTCTGATTATCCAGATGCCTACACAACTTGAAATGTAATTTCGACAATTGGATCAACAATTTCTTTATTAGGAATTATCTTTTTCTTTTTCATTATTTGAGAAAGATTAGTAAGTCAACGAAAAGTAGTTTTTCCTATTCAATTAAATTCTTCAATTGAATGATTACAAAATACCCCTCCTTCTGAGCACAGTTACTCTGAATTACCTTTATTAACTAATTAATTTAACTCTAATATGGCAGAATAGTGCAATGAATTTAAGCTTCATATATAAAGTATTTTACTTTTTTTAGAAATGTCCACTTGAATATTAATAGGTCTTCAAGATAGTTCTTCTCCTCTTATAGAACAATTAATTTTTTTTCATGATCATGCATTAATAATCTTAGTAATAATTACTATATTAGTAGGTTATTTAATATTTATATTATTTTTTAATAAATTTATTAACCGTTATCTTCTTCATGGACAAACAATTGAAATTATTTGAACTATTTTACCTGCAATTATTTTATTATTTATTGCCTTCCCATCATTACGTTTATTATATTTACTTGAT
>GLCOG109-19|Glossina fuscipes|COII-COI|MN586493
TTAGCAGGTATGCCTCGTCGTTACTCTGATTATCCAGATGCTTACACAACTTGAAATGTAATTTCAACAATTGGGTCAACAATTTCTTTATTAGGAATTATCTTTTTCTTTTTCATTATTTGAGAAAGATTAGTAAGTCAACGAAAAGTAATTTTTCCTATTCAATTAAATTCTTCAATTGAATGATTACAAAATACCCCTCCTTCTGAACACAGTTACTCTGAATTACCTTTATTAACTAATTAATTTAACTCTAATATGGCAGAATAGTGCAATGAATTTAAGCTTCATATATAAAGTATTTTACTTTTTTTAGAAATGTCCCCTTGAATATTAATAGGCCTTCAAGATAGTTCTTCCCCTCTTATAGAACAATTGATTTTTTTTCATGATCATGCATTAATAATCTTAGTAATAATTACTATATTAGTAGGTTATTTAATATTTATATTATTTTTTAATAAATTTATTAACCGTTATCTTCTTCATGGACAAACAATTGAAATTATTTGAACTATTTTCCCTGCAATTATTTTATTATTTATTGCCTTCCCATCATTACGTTTATTATATTTACTTGATGAAATTA
>GLCOG110-19|Glossina fuscipes|COII-COI|MN586492
TAGCAGGTATGCCTCGTCGCTACTCTGATTATCCAGATGCTTACACAACTTGAAATGTAATTTCAACAATTGGGTCAACAATTTCTTTATTAGGAATTATCTTTTTCTTTTTCATTATTTGAGAAAGATTAGTAAGTCAACGAAAAGTAATTTTTCCTATTCAATTAAATTCTTCAATTGAATGATTACAAAATACCCCTCCTTCTGAACACAGTTACTCTGAATTACCTTTATTAACTAATTAATTTAACTCTAATATGGCAGAATAGTGCAATGAATTTAAGCTTCATATATAAAGTATTTTACTTTTTTTAGAAATGTCCACTTGAATATTAATAGGCCTTCAAGATAGTTCTTCTCCTCTTATAGAACAATTGATTTTTTTTCATGATCATGCATTAATAATCTTAGTAATAATTACTATATTAGTAGGTTATTTAATATTTATATTATTTTTTAATAAATTTATTAACCGTTATCTTCTTCATGGACAAACGAATTGAAATTATTTGAACTATTTTACCTGCAATTATTTTATTATTTATTGCCTTCCCATCATTACGTTTATTATATTTAC
>GLCOG111-19|Glossina fuscipes|COII-COI|MN586491
TTAGCAGGTATGCCTCGTCGCTACTCTGATTATCCAGATGCTTACACAACTTGAAATGTAATTTCAACAATTCGGATCAACAATTTCTTTATTAGGAATTATCTTTCTTCTTTTTCATTATTTGAGAAAGATTAGTAAGTCAACGAAAAGTAATTTTTCCTATTCAATTAAATTCTTCAATTGAATGATTACAAAATACCCCTCCTTCTGAACACAGTTACTCTGAATTACCTTTATTAACTAATTAATTTAACTCTAATATGGCAGAATAGTGCAATGAATTTAAGCTTCATATATAAAGTATTTTACTTTTTTTAGAAATGTCCACTTGAATATTAATAGGCCTTCAAGATAGTTCTTCTCCTCTTATAGAACAATTGATTTTTTTTCATGATCATGCATTAATAATCTTAGTAATAATTACTATATTAGTAGGTTATTTAATATTTATATTATTTTTTAATAAATTTATTAACCGTTATCTTCTTCATGGACAAACAATTGAAATTATTTGAACTATTTTACCTGCAATTATTTTATTATTTATTGCCTTCCCATCATTACGTTTATTATATTTACTT
>GLCOG112-19|Glossina fuscipes|COII-COI|MN586490
AGCAGGTATGCCTCGTCGCTACTCTGATTATCCAGATGCTTACACAACTTGAAATGTAATTTCAACAATTGGGTCAACAATTTCTTTATTAGGAATTATCTTTTTCTTTTTTATTATTTGAGAAAGATTAGTAAGTCAACGAAAAGTAATTTTTCCTATTCAATTAAATTCTTCAATTGAATGATTACAAAATACCCCTCCTTCTGAACACAGTTACTCTGAATTACCTTTATTAACTAATTAATTTAACTCTAATATGGCAGAATAGTGCAATGAATTTAAGCTTCATATATAAAGTATTTTACTTTTTTTAGAAATGTCCACTTGAATATTAATAGGCCTTCAAGATAGTTCTTCTCCTCTTATAGAACGAATTGATTTTTTTTCATGATCATGCATTAATAATCTTAGTAATAATTACTATATTAGTAGGTTATTTAATATTTATATTATTTTTTAATAGATTTTATTAACCGTTATCTTTCTTTCATGGACAAACAATTCGAAATTATTTGAACTATTTTTACCTGCAATTTATTTTATTATTTTATTTGCCTTTCCCATCATTACGTTTATTATATTTTA
>GLCOG113-19|Glossina fuscipes|COII-COI|MN586489
TTAGCAGGTATGCCTCGTCGCTACTCTGATTATCCAGATGCTTACACAACTTGAAATGTAATTTCAACAATTGGGTCAACAATTTCTTTATTAGGAATTATCTTTTTCTTTTTCATTATTTGAGAAAGATTAGTAAGTCAACGAAAAGTAATTTTTCCTATTCAATTAAATTCTTCAATTGAATGATTACAAAATACCCCTCCTTCTGAACACAGTTACTCTGAATTACCTTTATTAACTAATTAATTTAACTCTAATATGGCAGAATAGTGCAATGAATTTAAGCTTCATATATAAAGTATTTTACTTTTTTTAGAAATGTCCACTTGAATATTAATAGGCCTTCAAGATAGTTCTTCTCCTCTTATAGAACAATTGATTTTTTTTCATGATCATGCATTAATAATCTTAGTAATAATTACTATATTAGTAGGTTATTTAATATTTATATTATTTTTTAATAAATTTATTAACCGTTATCTTCTTCATGGACAAACAATTGAAATTATTTGAACTATTTTACCTGCAATTATTTTATTATTTATTGCCTTCCCATCATTACGTTTATTATATTTACTT
>GLCOG114-19|Glossina fuscipes|COII-COI|MN586488
TAGCAGGTATGCCTCGTCGTTACTCTGATTATCCAGATGCCTACACAACTTGAAATGTAATTTCGACAATTGGATCAACAATTTCTTTATTAGGAATTATCTTTCTTCTTTTTCATTATTTGAGAAAGATTAGTAAGTCAACGAAAAGTAGTTTTTCCTATTCAATTAAATTCTTCAATTGAATGATTACAAAATACCCCTCCTTCTGAGCACAGTTACTCTGAATTACCTTTATTAACTAATTAATTTAACTCTAATATGGCAGAATAGTGCAATGAATTTAAGCTTCATATATAAAGTATTTTACTTTTTTTAGAAATGTCCACTTGAATATTAATAGGTCTTCAAGATAGTTCTTCTCCTCTTATAGAACAATTAATTTTTTTTCATGATCATGCATTAATAATCTTAGTAATAATTACTATATTAGTAGGTTATTTAATATTTATATTATTTTTTAATAAATTTATTAACCGTTATCTTCTTCATGGACAAACGAATTGAAATTATTTGAACTATTTTACCTGCAATTATTTTATTATTTATTGCCTTCCCATCATTACGTTTATTATATTTAC
>GLCOG115-19|Glossina fuscipes|COII-COI|MN586487
TAGCAGGTATGCCTCGTCGCTACTCTGATTATCCAGATGCTTACACAACTTGAAATGTAATTTCAACAATTCGGGTCAACAATTTCTTTATTAGGAATTATCTTTTTCTTTTTCATTATTTGAGAAAGATTAGTAAGTCAACGAAAAGTAATTTTTCCTATTCAATTAAATTCTTCAATTGAATGATTACAAAATACCCCTCCTTCTGAACACAGTTATTCTGAATTACCTTTATTAACTAATTAATTTAACTCTAATATGGCAGAATAGTGCAATGAATTTAAGCTTCATATATAAAGTATTTTACTTTTTTTAGAAATGTCCACTTGAATATTAATAGGCCTTCAAGATAGTTCTTCTCCTCTTATAGAACAATTGATTTTTTTTCATGATCATGCATTAATAATCTTAGTAATAATTACTATATTAGTAGGTTATTTAATATTTATATTATTTTTTAATAAATTTATTAACCGTTATCTTCTTCATGGACAAACAATTGAAATTATTTGAACTATTTTACCTGCAATTATTTTATTATTTATTGCCTTCCCATCATTACGTTTATTATATTTAC
>GLCOG116-19|Glossina fuscipes|COII-COI|MN586486
TTAGCAGGTATGCCTCGTCGCTACTCTGATTATCCAGATGCTTACACAACTTGAAATGTAATTTCAACAATTGGGTCAACAATTTCTTTATTAGGAATTATCTTTTTCTTTTTCATTATTTGAGAAAGATTAGTAAGTCAACGAAAAGTAATTTTTCCTATTCAATTAAATTCTTCAATTGAATGATTGCAAAATACCCCTCCTTCTGAACACAGTTACTCTGAATTACCTTTATTAACTAATTAATTTAACTCTAATATGGCAGAATAGTGCAATGAATTTAAGCTTCATATATAAAGTATTTTACTTTTTTTAGAAATGTCCACTTGAATATTAATAGGCCTTCAAGATAGTTCTTCTCCTCTTATAGAACAATTGATTTTTTTTCATGATCATGCATTAATAATCTTAGTAATAATTACTATATTAGTAGGTTATTTAATATTTATATTATTTTTTAATAAATTTATTAACCGTTATCTTCTTCATGGACAAACAATTGAAATTATTTGAACTATTTTACCTGCAATTATTTTATTATTTATTGCCTTCCCATCATTACGTTTATTATATTTACTT
>GLCOG117-19|Glossina fuscipes|COII-COI|MN586485
TTAGCAGGTATGCCTCGTCGCTACTCTGATTATCCAGATGCTTACACAACTTGAAATGTAATTTCAACAATTCGGGTCAACAATTCTCTTTATTAGGAATTATCTTTCTTCTTTTTTATTATTTCGAGAAAGATTAGTAAGTCAACGAAAAGTAATTTTTCCTATTCAATTAAATTCTTCAATTCGAATGATTACAAAATACCCCTCCTTCTGAACACAGTTACTCTGAATTACCTTTATTAACTAATTAATTTAACTCTAATATGGCAGAATAGTGCAATGAATTTAAGCTTCATATATAAAGTATTTTACTTTTTTTAGAAATGTCCACTTGAATATTAATAGGCCTTCAAGATAGTTCTTCTCCTCTTATAGAACAATTGATTTTTTTTCATGATCATGCATTAATAATCTTAGTAATAATTACTATATTAGTAGGTTATTTAATATTTATATTATTTTTTAATAAATTTATTAACCGTTATCTTCTTCATGGACAAACAATTGAAATTATTTGAACTATTTTACCTGCAATTATTTTATTATTTATTGCCTTCCCATCATTACGTTTATTATATTTAC
>GLCOG118-19|Glossina fuscipes|COII-COI|MN586484
AGCAGGTATGCCTCGTCGCTACTCTGATTATCCAGATGCTTACACAACTTGAAATGTAATTTCAACAATTGGATCAACAATTTCTTTATTAGGAATTATCTTTTTCTTTTTCATTATTTGAGAAAGATTAGTAAGTCAACGAAAAGTAATTTTTCCTATTCAATTAAATTCTTCAATTGAATGATTACAAAATACCCCTCCTTCTGAACACAGTTACTCTGAATTACCTTTATTAACTAATTAATTTAACTCTAATATGGCAGAATAGTGCAATGAATTTAAGCTTCATATATAAAGTATTTTACTTTTTTTAGAAATGTCCACTTGAATATTAATAGGCCTTCAAGATAGTTCTTCTCCTCTTATAGAACAATTGATTTTTTTTCATGATCATGCATTAATAATCTTAGTAATAATTACTATATTAGTAGGTTATTTAATATTTATATTATTTTTTAATAAATTTATTAACCGTTATCTTCTTCATGGACAAACGAATTGAAATTATTTGAACTATTTTACCTGCAATTATTTTATTATTTATTGCCTTCCCATCATTACGTTTATTATATTTACTTGA
>GLCOG119-19|Glossina fuscipes|COII-COI|MN586483
TTAGCAGGTATGCCTCGTCGCTACTCTGATTATCCAGATGCTTACACAACTTGAAATGTAATTTCAACAATTGGGTCAACAATTTCTTTATTAGGAATTATCTTTTTCTTTTTCATTATTTGAGAAAGATTAGTAAGTCAACGAAAAGTAATTTTTCCTATTCAATTAAATTCTTCAATTGAATGATTACAAAATACCCCTCCTTCTGAACACAGTTACTCTGAATTACCTTTATTAACTAATTAATTTAACTCTAATATGGCAGAATAGTGCAATGAATTTAAGCTTCATATATAAAGTATTTTACTTTTTTTAGAAATGTCCACTTGAATATTAATAGGCCTTCAAGATAGTTCTTCTCCTCTTATAGAACAATTAATTTTTTTTCATGATCATGCATTAATAATCTTAGTAATAATTACTATATTAGTAGGTTATTTAATATTTATATTATTTTTTAATAAATTTATTAACCGTTATCTTCTTCATGGACAAACAATTGAAATTATTTGAACTATTTTACCTGCAATTATTTTATTATTTATTGCCTTCCCATCATTACGTTTATTATATTTACTTGA
>GLCOG120-19|Glossina fuscipes|COII-COI|MN586482
TTAGCAGGTATGCCTCGTCGCTACTCTGATTATCCAGATGCTTACACAACTTGAAATGTAATTTCAACAATTGGGTCAACAATTTCTTTATTAGGAATTATCTTTTTCTTTTTCATTATTTGAGAAAGATTAGTAAGTCAACGAAAAGTAATTTTTCCTATTCAATTAAATTCTTCAATTGAATGATTACAAAATACCCCTCCTTCTGAACACAGTTACTCTGAATTACCTTTATTAACTAATTAATTTAACTCTAATATGGCAGAATAGTGCAATGAATTTAAGCTTCATATATAAAGTATTTTACTTTTTTTAGAAATGTCCACTTGAATATTAATAGGCCTTCAAGATAGTTCTTCTCCTCTTATAGAACAATTGATTTTTTTTCATGATCATGCATTAATAATCTTAGTAATAATTACTATATTAGTAGGTTATTTAATATTTATATTATTTTTTAATAAATTTATTAACCGTTATCTTCTTCATGGACAAACAATTGAAATTATTTGAACTATTTTACCTGCAATTATTTTATTATTTATTGCCTTCCCATCATTACGTTTATTATATTTACTTGATG
>GLCOG121-19|Glossina fuscipes|COII-COI|MN586481
TTAGCAGGTATGCCTCGTCGCTACTCTGATTATCCAGATGCTTACACAACTTGAAATGTAATTTCAACAATTGGGTCAACAATTTCTTTATTAGGAATTATCTTTTTCTTTTTCATTATTTGAGAAAGATTAGTAAGTCAACGAAAAGTAATTTTTCCTATTCAATTAAATTCTTCAATTGAATGATTACAAAATACCCCTCCTTCTGAACACAGTTACTCTGAATTACCTTTATTAACTAATTAATTTAACTCTAATATGGCAGAATAGTGCAATGAATTTAAGCTTCATATATAAAGTATTTTACTTTTTTTAGAAATGTCCACTTGAATATTAATAGGCCTTCAAGATAGTTCTTCTCCTCTTATAGAACAATTGATTTTTTTTCATGATCATGCATTAATAATCTTAGTAATAATTACTATATTAGTAGGTTATTTAATATTTATATTATTTTTTAATAAATTTATTAACCGTTATCTTCTTCATGGACAAACAATTGAAATTATTTGAACTATTTTACCTGCAATTATTTTATTATTTATTGCCTTCCCATCATTACGTTTATTATATTTACTTGAT
>GLCOG122-19|Glossina fuscipes|COII-COI|MN586480
TAGCAGGTATGCCTCGTCGCTACTCTGATTATCCAGATGCCTACACAACTTGAAATGTAATTTCGACAATTGGATCAACAATTTCTTTATTAGGAATTATCTTTTTCTTTTTCATTATTTGAGAAAGATTAGTAAGTCAACGAAAAGTAATTTTTCCTATTCAATTAAATTCTTCAATTCGAATGATTACAAAATACCCCTCCTTCTGAACACAGTTACTCTGAATTACCTTTATTAACTAATTAATTTAACTCTAATATGGCAGAATAGTGCAATGAATTTAAGCTTCATATATAAAGTATTTTACTTTTTTTAGAAATGTCCACTTGAATATTAATAGGTCTTCAAGATAGTTCTTCTCCTCTTATAGAACAATTAATTTTTTTTCATGATCATGCATTAATAATCTTAGTAATAATTACTATACTAGTAGGTTATTTAATATTTATATTATTTTTTAATAAATTTATTAACCGTTATCTTCTTCATGGACAAACAATTGAAATTATTTGAACTATTTTACCTGCAATTATTTTATTATTTATTGCCTTCCCATCATTACGTTTATTATATTTA
>GLCOG123-19|Glossina fuscipes|COII-COI|MN586479
TTAGCAGGTATGCCTCGTCGCTACTCTGATTATCCAGATGCTTACACAACTTGAAATGTAATTTCAACAATTGGGTCAACAATTTCTTTATTAGGAATTATCTTTTTCTTTTTCATTATTTGAGAAAGATTAGTAAGTCAACGAAAAGTAATTTTTCCTATTCAATTAAATTCTTCAATTGAATGATTACAAAATACTCCTCCTTCTGAACACAGTTACTCTGAATTACCTTTATTAACTAATTAATTTAACTCTAATATGGCAGAATAGTGCAATGAATTTAAGCTTCATATATAAAGTATTTTACTTTTTTTAGAAATGTCCACTTGAATATTAATAGGCCTTCAAGATAGTTCTTCCCCTCTTATAGAACAATTGATTTTTTTTCATGATCATGCATTAATAATCTTAGTAATAATTACTATATTAGTAGGTTATTTAATATTTATATTATTTTTTAATAAATTTATTAACCGTTATCTTCTTCATGGACAAACAATTGAAATTATTTGAACTATTTTACCTGCAATTATTTTATTATTTATTGCCTTCCCATCATTACGTTTATTATATTTACTTGAT
>GLCOG124-19|Glossina fuscipes|COII-COI|MN586478
AGCAGGTATGCCTCGTCGCTACTCTGATTATCCAGATGCCTACACAACTTGAAATGTAATTTCGACAATTGGATCAACAATTTCTTTATTAGGAATTATCTTTTTCTTTTTCATTATTTGAGAAAGATTAGTAAGTCAACGAAAAGTAATTTTTCCTATTCAATTAAATTCTTCAATTGAATGATTACAAAATACCCCTCCTTCTGAACACAGTTACTCTGAATTACCTTTATTAACTAATTAATTTAACTCTAATATGGCAGAATAGTGCAATGAATTTAAGCTTCATATATAAAGTATTTTACTTTTTTTAGAAATGTCCACTTGAATATTAATAGGTCTTCAAGATAGTTCTTCTCCTCTTATAGAACAATTAATTTTTTTTCATGATCATGCATTAATAATCTTAGTAATAATTACTATACTAGTAGGTTATTTAATATTTATATTATTTTTTAATAAATTTATTAACCGTTATCTTCTTCATGGACGAAACAAATTGAGAATTATTTGAACTATTTTACCTGCGAATTATTTTATTATTTATTGCCTTCCCATCATTACGTTTATTATATTTAC
>GLCOG125-19|Glossina fuscipes|COII-COI|MN586477
AGCAGGTATGCCTCGTCGCTACTCTGATTATCCAGATGCCTACACAACTTGAAATGTAATTTCGACAATTGGATCAACAATTTCTTTATTAGGAATTATCTTTTTCTTTTTCATTATTTGAGAAAGATTAGTAAGTCAACGAAAAGTAATTTTTCCTATTCAATTAAATTCTTCAATTGAATGATTACAAAATACCCCTCCTTCTGAACACAGTTACTCTGAATTACCTTTATTAACTAATTAATTTAACTCTAATATGGCAGAATAGTGCAATGAATTTAAGCTTCATATATAAAGTATTTTACTTTTTTTAGAAATGTCCACTTGAATATTAATAGGTCTTCAAGATAGTTCTTCTCCTCTTATAGAACAATTAATTTTTTTTCATGATCATGCATTAATAATCTTAGTAATAATTACTATACTAGTAGGTTATTTAATATTTATATTATTTTTTAATAAATTTATTAACCGTTATCTTCTTCATGGACGAAACTAATTGAAATTATTTGAACTATTTTACCTGCCAATTATTTTATTATTTATTGCCTTCCCATCATTACGTTTATTATATTTA
>GLCOG126-19|Glossina fuscipes|COII-COI|MN586476
TAGCAGGTATGCCTCGTCGCTACTCTGATTATCCAGATGCTTACACAACTTGAAATGTAATTTCAACAATTGGGTCAACAATTTCTTTATTAGGAATTATCTTTTTCTTTTTTATTATTTGAGAAAGATTAGTAAGTCAACGAAAAGTAATTTTTCCTATTCAATTAAATTCTTCAATTGAATGATTACAAAATACCCCTCCTTCTGAACACAGTTACTCTGAATTACCTTTATTAACTAATTAATTTAACTCTAATATGGCAGAATAGTGCAATGAATTTAAGCTTCATATATAAAGTATTTTACTTTTTTTAGAAATGTCCACTTGAATATTAATAGGCCTTCAAGATAGTTCTTCTCCTCTTATAGAACAATTGATTTTTTTTCATGATCATGCATTAATAATCTTAGTAATAATTACTATATTAGTAGGTTATTTAATATTTATATTATTTTTTAATAAATTTATTAACCGTTATCTTCTTCATGGACAAACAATTGAAATTATTTGAACTATTTTACCTGCAATTATTTTATTATTTATTGCCTTCCCATCATTACGTTTATTATATTTACTTGA
>GLCOG127-19|Glossina fuscipes|COII-COI|MN586475
TTAGCAGGTATGCCTCGTCGCTACTCTGATTATCCAGATGCTTACACAACTTGAAATGTAATTTCAACAATTGGGTCAACAATTTCTTTATTAGGAATTATCTTTTTCTTTTTCATTATTTGAGAAAGATTAGTAAGTCAACGAAAAGTAATTTTTCCTATTCAATTAAATTCTTCAATTCGAATGGCTACAAAATACCCCTCCTTCTGAACACAGTTACTCTGAATTACCTTTATTAACTAATTAATTTAACTCTAATATGGCAGAATAGTGCAATGAATTTAAGCTTCATATATAAAGTATTTTACTTTTTTTAGAAATGTCCACTTGAATATTAATAGGCCTTCAAGATAGTTCTTCTCCTCTTATAGAACAATTGATTTTTTTTCATGATCATGCATTAATAATCTTAGTAATAATTACTATATTAGTAGGTTATTTAATATTTATATTATTTTTTAATAAATTTATTAACCGTTATCTTCTTCATGGACAAACAATTGAAATTATTTGAACTATTTTACCTGCAATTATTTTATTATTTATTGCCTTCCCATCATTACGTTTATTATATTTAC
>GLCOG128-19|Glossina fuscipes|COII-COI|MN586474
TTAGCAGGTATGCCTCGTCGCTACTCTGATTATCCAGATGCTTACACAACTTGAAATGTAATTTCAACAATTGGGTCAACAATTTCTTTATTAGGAATTATCTTTTTCTTTTTTATTATTTGAGAAAGATTAGTAAGTCAACGAAAAGTAATTTTTCCTATTCAATTAAATTCTTCAATTGAATGATTACAAAATACCCCTCCTTCTGAACACAGTTACTCTGAATTACCTTTATTAACTAATTAATTTAACTCTAATATGGCAGAATAGTGCAATGAATTTAAGCTTCATATATAAAGTATTTTACTTTTTTTAGAAATGTCCACTTGAATATTAATAGGCCTTCAAGATAGTTCTTCTCCTCTTATAGAACAATTGATTTTTTTTCATGATCATGCATTAATAATCTTAGTAATAATTACTATATTAGTAGGTTATTTAATATTTATATTATTTTTTAATAAATTTATTAACCGTTATCTTCTTCATGGACAAACAATTGAAATTATTTGAACTATTTTACCTGCAATTATTTTATTATTTATTGCCTTCCCATCATTACGTTTATTATATTTACTTGATGAAAT
>GLCOG129-19|Glossina fuscipes|COII-COI|MN586473
TTAGCAGGTATGCCTCGTCGCTACTCTGATTATCCAGATGCTTACACAACTTGAAATGTAATTTCAACAATTGGGTCAACAATTTCTTTATTAGGAATTATCTTTTTCTTTTTCATTATTTGAGAAAGATTAGTAAGTCAACGAAAAGTAATTTTTCCTATTCAATTAAATTCTTCAATTGAATGATTACAAAATACCCCTCCTTCTGAACACAGTTACTCTGAATTACCTTTATTAACTAATTAATTTAACTCTAATATGGCAGAATAGTGCAATGAATTTAAGCTTCATATATAAAGTATTTTACTTTTTTTAGAAATGTCCACTTGAATATTAATAGGCCTTCAAGATAGTTCTTCTCCTCTTATAGAACAATTAATTTTTTTTCATGATCATGCATTAATAATCTTAGTAATAATTACTATATTAGTAGGGTATTTAATATTTATATTATTTTTTAATAAATTTATTAACCGTTATCTTCTTCATGGACAAACACATTGAAATTATTTGAACTATTTTACCTGCAATTATTTTATTATTTATTGCCTTCCCATCATTACGTTTATTATATTTACTTGATGAAATT
>GLCOG130-19|Glossina fuscipes|COII-COI|MN586472
TTAGCAGGTATGCCTCGTCGCTACTCTGATTATCCAGATGCTTACACAACTTGAAATGTAATTTCAACAATTGGGTCAACAATTTCTTTATTAGGAATTATCTTTTTCTTTTTCATTATTTGAGAAAGATTAGTAAGTCAACGAAAAGTAATTTTTCCTATTCAATTAAATTCTTCAATTGAATGATTACAAAATACCCCTCCTTCTGAACACAGTTACTCTGAATTACCTTTATTAACTAATTAATTTAACTCTAATATGGCAGAATAGTGCAATGAATTTAAGCTTCATATATAAAGTATTTTACTTTTTTTAGAAATGTCCACTTGAATATTAATAGGCCTTCAAGATAGTTCTTCTCCTCTTATAGAACAATTGATTTTTTTTCATGATCATGCATTAATAATCTTAGTAATAATTACTATATTAGTAGGTTATTTAATATTTATATTATTTTTTAATAAATTTATTAACCGTTATCTTCTTCATGGACAAACAATTGAAATTATTTGAACTATTTTACCTGCAATTATTTTATTATTTATTGCCTTCCCATCATTACGTTTATTATATTTACTTGAT
>GLCOG131-19|Glossina fuscipes|COII-COI|MN586471
TTAGCAGGTATGCCTCGTCGCTACTCTGATTATCCAGATGCTTACACAACTTGAAATGTAATTTCAACAATTGGATCAACAATTTCTTTATTAGGAATTATCTTTTTCTTTTTCATTATTTGAGAAAGATTAGTAAGTCAACGAAAAGTAATTTTTCCTATTCAATTAAATTCTTCAATTGAATGATTACAAAATACCCCTCCTTCTGAACACAGTTACTCTGAATTACCTTTATTAACTAATTAATTTAACTCTAATATGGCAGAATAGTGCAATGAATTTAAGCTTCATATATAAAGTATTTTACTTTTTTTAGAAATGTCCACTTGAATATTAATAGGCCTTCAAGATAGTTCTTCTCCTCTTATAGAACAATTGATTTTTTTTCATGATCATGCATTAATAATCTTAGTAATAATTACTATATTAGTAGGTTATTTAATATTTATATTATTTTTTAATAAATTTATTAACCGTTATCTTCTTCATGGACAAACAATTGAAATTATTTGAACTATTTTACCTGCAATTATTTTATTATTTATTGCCTTCCCATCATTACGTTTATTATATTTACTT
>GLCOG132-19|Glossina fuscipes|COII-COI|MN586470
TTAGCAGGTATGCCTCGTCGCTACTCTGATTATCCAGATGCTTACACAACTTGAAATGTAATTTCAACAATTGGGTCAACAATTTCTTTATTAGGAATTATCTTTTTCTTTTTCATTATTTGAGAAAGATTAGTAAGTCAACGAAAAGTAATTTTTCCTATTCAATTAAATTCTTCAATTGAATGATTACAAAATACCCCTCCTTCTGAACACAGTTACTCTGAATTACCTTTATTAACTAATTAATTTAACTCTAATATGGCAGAATAGTGCAATGAATTTAAGCTTCATATATAAAGTATTTTACTTTTTTTAGAAATGTCCACTTGAATATTAATAGACCTTCAAGATAGTTCTTCTCCTCTTATAGAACAATTGATTTTTTTTCATGATCATGCATTAATAATCTTAGTAATAATTACTATATTAGTAGGTTATTTAATATTTATATTATTTTTTAATAAATTTATTAACCGTTATCTTCTTCATGGACAAACAATTGAAATTATTTGAACTATTTTACCTGCAATTATTTTATTATTTATTGCCTTCCCATCATTACGTTTATTATATTTACTT
>GLCOG133-19|Glossina fuscipes|COII-COI|MN586469
TTAGCAGGTATGCCTCGTCGCTACTCTGATTATCCAGATGCTTACACAACTTGAAATGTAATTTCAACAATTGGGTCAACAATTTCTTTATTAGGAATTATCTTTTTCTTTTTCATTATTTGAGAAAGATTAGTAAGTCAACGAAAAGTAATTTTTCCTATTCAATTAAATTCTTCAATTGAATGATTACAAAATACCCCTCCTTCTGAACACAGTTACTCTGAATTACCTTTATTAACTAATTAATTTAACTCTAATATGGCAGAATAGTGCAATGAATTTAAGCTTCATATATAAAGTATTTTACTTTTTTTAGAAATGTCCACTTGAATATTAATAGGCCTTCAAGATAGTTCTTCTCCTCTTATAGAACAATTGATTTTTTTTCATGATCATGCATTAATAATCTTAGTAATAATTACTATATTAGTAGGTTATTTAATATTTATATTATTTTTTAATAAATTTATTAACCGTTATCTTCTTCATGGACAAACAATTGAAATTATTTGAACTATTTTACCTGCAATTATTTTATTATTTATTGCCTTCCCATCATTACGTTTATTATATTTACTTGA
>GLCOG134-19|Glossina fuscipes|COII-COI|MN586468
AGCAGGTATGCCTCGTCGTTACTCTGATTATCCAGATGCCTACACAACTTGAAATGTAATTTCGACAATTGGATCAACAATTTCTTTATTAGGAATTATCTTTTTCTTTTTCATTATTTGAGAAAGATTAGTAAGTCAACGAAAAGTAGTTTTTCCTATTCAATTAAATTCTTCAATTCGAATGATTACAAAATACCCCTCCTTCTGAGCACAGTTACTCTGAATTACCTTTATTAACTAATTAATTTAACTCTAATATGGCAGAATAGTGCAATGAATTTAAGCTTCATATATAAAGTATTTTACTTTTTTTAGAAATGTCCACTTGAATATTAATAGGTCTTCAAGATAGTTCTTCTCCTCTTATAGAACAATTAATTTTTTTTCATGATCATGCATTAATAATCTTAGTAATAATTACTATATTAGTAGGTTATTTAATATTTATATTATTTTTTAATAAATTTATTAACCGTTATCTTCTTCATGGACAAACGAATTGAAATTATTTGAACTATTTTACCTGCAATTATTTTATTATTTATTGCCTTCCCATCATTACGTTTATTATATTTAC
>GLCOG135-19|Glossina fuscipes|COII-COI|MN586467
TTAGCAGGTATGCCTCGTCGCTACTCTGATTATCCAGATGCTTACACAACTTGAAATGTAATTTCAACAATTGGGTCAACAATTTCTTTATTAGGAATTATCTTTTTCTTTTTCATTATTTGAGAAAGATTAGTAAGTCAACGAAAAGTAATTTTTCCTATTCAATTAAATTCTTCAATTGAATGATTACAAAATACCCCTCCTTCTGAACACAGTTACTCTGAATTACCTTTATTAACTAATTAATTTAACTCTAATATGGCAGAATAGTGCAATGAATTTAAGCTTCATATATAAAGTATTTTACTTTTTTTAGAAATGTCCACTTGAATATTAATAGGCCTTCAAGATAGTTCTTCTCCTCTTATAGAACAATTGATTTTTTTTCATGATCATGCATTAATAATCTTAGTAATAATTACTATATTAGTAGGTTATTTAATATTTATATTATTTTTTAATAAATTTATTAACCGTTATCTTCTTCATGGACAAACAATTGAAATTATTTGAACTATTTTACCTGCAATTATTTTATTATTTATTGCCTTCCCATCATTACGTTTATTATATTTACTT
>GLCOG136-19|Glossina fuscipes|COII-COI|MN586466
TAGCAGGTATGCCTCGTCGCTACTCTGATTATCCAGATGCTTACACAACTTGAAATGTAATTTCAACAATTGGGTCAACAATTTCTTTATTAGGAATTATCTTTCTTCTTTTTCATTATTTGAGAAAGATTAGTAAGTCAACGAAAAGTAATTTTTCCTATTCAATTAAATTCTTCAATTGAATGATTACAAAATACCCCTCCTTCTGAACACAGTTACTCTGAATTACCTTTATTAACTAATTAATTTAACTCTAATATGGCAGAATAGTGCAATGAATTTAAGCTTCATATATAAAGTATTTTACTTTTTTTAGAAATGTCCACTTGAATATTAATAGGCCTTCAAGATAGTTCTTCTCCTCTTATAGAACAATTGATTTTTTTTCATGATCATGCATTAATAATCTTAGTAATAATTACTATATTAGTAGGTTATTTAATATTTATATTATTTTTTAATAAATTTATTAACCGTTATCTTCTTCATGGACAAACGAATTGAAATTATTTGAACTATTTTACCTGCAATTATTTTATTATTTATTTGCCTTCCCATCATTACGTTTATTATATTTA
>GLCOG137-19|Glossina fuscipes|COII-COI|MN586465
TAGCAGGTATGCCTCGTCGCTACTCTGATTATCCAGATGCTTACACAACTTGAAATGTAATTTCAACAATTGGGTCAACAATTTCTTTATTAGGAATTATCTTTTTCTTTTTCATTATTTGAGAAAGATTAGTAAGTCAACGAAAAGTAATTTTTCCTATTCAATTAAATTCTTCAATTGAATGATTACAAAATACCCCTCCTTCTGAACACAGTTACTCTGAATTACCTTTATTAACTAATTAATTTAACTCTAATATGGCAGAATAGTGCAATGAATTTAAGCTTCATATATAAAGTATTTTACTTTTTTTAGAAATGTCCACTTGAATATTAATAGGCCTTCAAGATAGTTCTTCTCCTCTTATAGAACAATTGATTTTTTTTCATGATCATGCATTAATAATCTTAGTAATAATTACTATATTAGTAGGTTATTTAATATTTATATTATTTTTTAATAAATTTATTAACCGTTATCTTCTTCATGGACAAACAATTGAAATTATTTGAACTATTTTACCTGCAATTATTTTATTATTTATTGCCTTCCCATCATTACGTTTATTATATTTAC
>GLCOG138-19|Glossina fuscipes|COII-COI|MN586464
TTAGCAGGTATGCCTCGTCGCTACTCTGATTATCCAGATGCTTACACAACTTGAAATGTAATTTCAACAATTGGGTCAACAATTTCTTTATTAGGAATTATCTTTTTCTTTTTCATTATTTGAGAAAGATTAGTAAGTCAACGAAAAGTAATTTTTCCTATTCAATTAAATTCTTCAATTGAATGATTACAAAATACCCCTCCTTCTGAACACAGTTACTCTGAATTACCTTTATTAACTAATTAATTTAACTCTAATATGGCAGAATAGTGCAATGAATTTAAGCTTCATATATAAAGTATTTTACTTTTTTTAGAAATGTCCACTTGAATATTAATAGGTCTTCAAGATAGTTCTTCTCCTCTTATAGAACAATTAATTTTTTTTCATGATCATGCATTAATAATCTTAGTAATAATTACTATATTAGTAGGTTATTTAATATTTATATTATTTTTTAATAAATTTATTAACCGTTATCTTCTTCATGGACAAACAATTGAAATTATTTGAACTATTTTACCTGCAATTATTTTATTATTTATTGCCTTCCCATCATTACGTTTATTATATTTACTTG
>GLCOG139-19|Glossina fuscipes|COII-COI|MN586463
TTAGCAGGTATGCCTCGTCGTTACTCTGATTATCCAGATGCCTACACAACTTGAAATGTAATTTCGACAATTGGATCAACAATTTCTTTATTAGGAATTATCTTTTTCTTTTTCATTATTTGAGAAAGATTAGTAAGTCAACGAAAAGTAGTTTTTCCTATTCAATTAAATTCTTCAATTGAATGATTACAAAATACCCCTCCTTCTGAGCACAGTTACTCTGAATTACCTTTATTAACTAATTAATTTAACTCTAATATGGCAGAATAGTGCAATGAATTTAAGCTTCATATATAAAGTATTTTACTTTTTTTAGAAATGTCCACTTGAATATTAATAGGTCTTCAAGATAGTTCTTCTCCTCTTATAGAACAATTAATTTTTTTTCATGATCATGCATTAATAATCTTAGTAATAATTACTATATTAGTAGGTTATTTAATATTTATATTATTTTTTAATAAATTTATTAACCGTTATCTTCTTCATGGACAAACAATTGAAATTATTTGAACTATTTTACCTGCAATTATTTTATTATTTATTGCCTTCCCATCATTACGTTTATTATATTTACTT
>GLCOG140-19|Glossina fuscipes|COII-COI|MN586462
TTAGCAGGTATGCCTCGTCGCTACTCTGATTATCCAGATGCTTACACAACTTGAAATGTAATTCTCAACAATTCGGGTCAACAATTTCTTTATTAGGAATTATCTTTTTCTTTTTCATTATTTGAGAAAGATTAGTAAGTCAACGAAAAGTAATTTTTCCTATTCAATTAAATTCTTCAATTCGAATGATTACAAAATACCCCTCCTTCTGAACACAGTTACTCTGAATTACCTTTATTAACTAATTAATTTAACTCTAATATGGCAGAATAGTGCAATGAATTTAAGCTTCATATATAAAGTATTTTACTTTTTTTAGAAATGTCCACTTGAATATTAATAGGCCTTCAAGATAGTTCTTCTCCTCTTATAGAACAATTAATTTTTTTTCATGATCATGCATTAATAATCTTAGTAATAATTACTATATTAGTAGGTTATTTAATATTTATATTATTTTTTAATAAATTTATTAACCGTTATCTTCTTCATGGACAAACGAATTGAAATTATTTGAACTATTTTACCTGCAATTATTTTATTATTTATTGCCTTCCCATCATTACGTTTATTATATTTAC
>GLCOG141-19|Glossina fuscipes|COII-COI|MN586461
TTAGCAGGTATGCCTCGTCGCTACTCTGATTATCCAGATGCTTACACAACTTGAAATGTAATTTCAACAATTGGGTCAACAATTTCTTTATTAGGAATTATCTTTTTCTTTTTCATTATTTGAGAAAGATTAGTAAGTCAACGAAAAGTAATTTTTCCTATTCAATTAAATTCTTCAATTGAATGATTACAAAATACCCCTCCTTCTGAACACAGTTACTCTGAATTACCTTTATTAACTAATTAATTTAACTCTAATATGGCAGAATAGTGCAATGAATTTAAGCTTCATATATAAAGTATTTTACTTTTTTTAGAAATGTCCACTTGAATATTAATAGACCTTCAAGATAGTTCTTCTCCTCTTATAGAACAATTGATTTTTTTTCATGATCATGCATTAATAATCTTAGTAATAATTACTATATTAGTAGGTTATTTAATATTTATATTATTTTTTAATAAATTTATTAACCGTTATCTTCTTCATGGACAAACAATTGAAATTATTTGAACTATTTTACCTGCAATTATTTTATTATTTATTGCCTTCCCATCATTACGTTTATTATATTTACTTGAT
>GLCOG142-19|Glossina fuscipes|COII-COI|MN586460
TTAGCAGGTATGCCTCGTCGCTACTCTGATTATCCAGATGCTTACACAACTTGAAATGTAATTTCAACAATTGGAGTCAACAATTTCTTTATTAGGAATTATCTTTTTCTTTTTCATTATTTGAGAAAGATTAGTAAGTCAACGAAAAGTAATTTTTCCTATTCAATTAAATTCTTCAATTGAATGATTACAAAATACCCCTCCTTCTGAACACAGTTACTCTGAATTACCTTTATTAACTAATTAATTTAACTCTAATATGGCAGAATAGTGCAATGAATTTAAGCTTCATATATAAAGTATTTTACTTTTTTTAGAAATGTCCACTTGAATATTAATAGGCCTTCAAGATAGTTCTTCTCCTCTTATAGAACAATTGATTTTTTTTCATGATCATGCATTAATAATCTTAGTAATAATTACTATATTAGTAGGTTATTTAATATTTATATTATTTTTTAATAAATTTATTAACCGTTATCTTCTTCATGGACAAACAATTGAAATTATTTGAACTATTTTACCTGCAATTATTTTATTATTTATTGCCTTCCCATCATTACGTTTATTATATTTACTTGA
>GLCOG143-19|Glossina fuscipes|COII-COI|MN586459
TTAGCAGGTATGCCTCGTCGCTACTCTGATTATCCAGATGCTTACACAACTTGAAATGTAATTTCAACAATTGGGTCAACAATTTCTTTATTAGGAATTATCTTTCTTCTTTTTCATTATTTGAGAAAGATTAGTAAGTCAACGAAAAGTAATTTTTCCTATTCAATTAAATTCTTCAATTGAATGATTACAAAATACCCCTCCTTCTGAACACAGTTACTCTGAATTACCTTTATTAACTAATTAATTTAACTCTAATATGGCAGAATAGTGCAATGAATTTAAGCTTCATATATAAAGTATTTTACTTTTTTTAGAAATGTCCACTTGAATATTAATAGGCCTTCAAGATAGTTCTTCTCCTCTTATAGAACAATTGATTTTTTTTCATGATCATGCATTAATAATCTTAGTAATAATTACTATATTAGTAGGTTATTTAATATTTATATTATTTTTTAATAAATTTATTAACCGTTATCTTCTTCATGGACAAACAATTGAAATTATTTGAACTATTTTACCTGCAATTATTTTATTATTTATTGCCTTCCCATCATTACGTTTATTATATTTACTT
>GLCOG144-19|Glossina fuscipes|COII-COI|MN586458
TTAGCAGGTATGCCTCGTCGCTACTCTGATTATCCAGATGCTTACACAACTTGAAATGTAATTTCAACAATTGGATCAACAATTTCTTTATTAGGAATTATCTTTTTCTTTTTCATTATTTGAGAAAGATTAGTAAGTCAACGAAAAGTAATTTTTCCTATTCAATTAAATTCTTCAATTGAATGATTACAAAATACCCCTCCTTCTGAACACAGTTACTCTGAATTACCTTTATTAACTAATTAATTTAACTCTAATATGGCAGAATAGTGCAATGAATTTAAGCTTCATATATAAAGTATTTTACTTTTTTTAGAAATGTCCACTTGAATATTAATAGGCCTTCAAGATAGTTCTTCTCCTCTTATAGAACAATTGATTTTTTTTCATGATCATGCATTAATAATCTTAGTAATAATTACTATATTAGTAGGTTATTTAATATTTATATTATTTTTTAATAAATTTATTAACCGTTATCTTCTTCATGGACAAACAATTGAAATTATTTGAACTATTTTACCTGCAATTATTTTATTATTTATTGCCTTCCCATCATTACGTTTATTATATTTACTTG
>GLCOG145-19|Glossina fuscipes|COII-COI|MN586457
TAGCAGGTATGCCTCGTCGCTACTCTGATTATCCAGATGCTTACACAACTTGAAATGTAATTTTCAACAATTGGATCAACAATTTCTTTATTAGGAATTATCTTTTTCTTTTTCATTATTTGAGAAAGATTAGTAAGTCAACGAAAAGTAATTTTTCCTATTCAATTAAATTCTTCAATTGAATGATTACAAAATACCCCTCCTTCTGAACACAGTTACTCTGAATTACCTTTATTAACTAATTAATTTAACTCTAATATGGCAGAATAGTGCAATGAATTTAAGCTTCATATATAAAGTATTTTACTTTTTTTAGAAATGTCCACTTGAATATTAATAGGCCTTCAAGATAGTTCTTCTCCTCTTATAGAACAATTGATTTTTTTTCATGATCATGCATTAATAATCTTAGTAATAATTACTATATTAGTAGGTTATTTAATATTTATATTATTTTTTAATAAATTTATTAACCGTTATCTTCTTCATGGACAAACAATTGAAATTATTTGAACTATTTTACCTGCAATTATTTTATTATTTATTGCCTTCCCATCATTACGTTTATTATATTTAC
>GLCOG146-19|Glossina fuscipes|COII-COI|MN586456
TTAGCAGGTATGCCTCGTCGTTACTCTGATTATCCAGATGCCTACACAACTTGAAATGTAATTTTCGACAATTGGATCAACAATTTCTTTATTAGGAATTATCTTTTTCTTTTTCATTATTTGAGAAAGATTAGTAAGTCAACGAAAAGTAGTTTTTCCTATTCAATTAAATTCTTCAATTGAATGATTACAAAATACCCCTCCTTCTGAGCACAGTTACTCTGAATTACCTTTATTAACTAATTAATTTAACTCTAATATGGCAGAATAGTGCAATGAATTTAAGCTTCATATATAAAGTATTTTACTTTTTTTAGAAATGTCCACTTGAATATTAATAGGTCTTCAAGATAGTTCTTCTCCTCTTATAGAACAATTAATTTTTTTTCATGATCATGCATTAATAATCTTAGTAATAATTACTATATTAGTAGGTTATTTAATATTTATATTATTTTTTAATAAATTTATTAACCGTTATCTTCTTCATGGACTAAACTAATTGAGAATTATTTGAACTATTTTACCTGCCAATTATTTTATTATTTATTGCCTTCCCATCATTACGTTTATTATATTTAC
>GLCOG147-19|Glossina fuscipes|COII-COI|MN586455
TTAGCAGGTATGCCTCGTCGCTACTCTGATTATCCAGATGCTTACACAACTTGAAATGTAATTTCAACAATTGGATCAACAATTTCTTTATTAGGAATTATCTTTTTCTTTTTCATTATTTGAGAAAGATTAGTAAGTCAACGAAAAGTAATTTTTCCTATTCAATTAAATTCTTCAATTGAATGATTACAAAATACCCCTCCTTCTGAACACAGTTACTCTGAATTACCTTTATTAACTAATTAATTTAACTCTAATATGGCAGAATAGTGCAATGAATTTAAGCTTCATATATAAAGTATTTTACTTTTTTTAGAAATGTCCACTTGAATATTAATAGGCCTTCAAGATAGTTCTTCTCCTCTTATAGAACAATTGATTTTTTTTCATGATCATGCATTAATAATCTTAGTAATAATTACTATATTAGTAGGTTATTTAATATTTATATTATTTTTTAATAAATTTATTAACCGTTATCTTCTTCATGGACAAACAATTGAAATTATTTGAACTATTTTACCTGCAATTATTTTATTATTTATTGCCTTCCCATCATTACGTTTATTATATTTACTT
>GLCOG148-19|Glossina fuscipes|COII-COI|MN586454
TAGCAGGTATGCCTCGTCGCTACTCTGATTATCCAGATGCTTACACAACTTGAAATGTAATTTCAACAATTGGGTCAACAATTTCTTTATTAGGAATTATCTTTTTCTTTTTCATTATTTGAGAAAGATTAGTAAGTCAACGAAAAGTAATTTTTCCTATTCAATTAAATTCTTCAATTGAATGATTACAAAATACCCCTCCTTCTGAACACAGTTACTCTGAATTACCTTTATTAACTAATTAATTTAACTCTAATATGGCAGAATAGTGCAATGAATTTAAGCTTCATATATAAAGTATTTTACTTTTTTTAGAAATGTCCACTTGAATATTAATAGGCCTTCAAGATAGTTCTTCTCCTCTTATAGAACAATTGATTTTTTTTCATGATCATGCATTAATAATCTTAGTAATAATTACTATATTAGTAGGTTATTTAATATTTATATTATTTTTTAATAAATTTATTAACCGTTATCTTCTTCATGGACAAACAATTGAAATTATTTGAACTATTTTACCTGCAATTATTTTATTATTTATTGCCTTCCCATCATTACGTTTATTATATTTAC
>GLCOG149-19|Glossina fuscipes|COII-COI|MN586453
TTAGCAGGTATGCCTCGTCGCTACTCTGATTATCCAGATGCTTACACAACTTGAAATGTAATTTCAACAATTGGATCAACAATTTCTTTATTAGGAATTATCTTTTTCTTTTTCATTATTTGAGAAAGATTAGTAAGTCAACGAAAAGTAATTTTTCCTATTCAATTAAATTCTTCAATTGAATGATTACAAAATACCCCTCCTTCTGAACACAGTTACTCTGAATTACCTTTATTAACTAATTAATTTAACTCTAATATGGCAGAATAGTGCAATGAATTTAAGCTTCATATATAAAGTATTTTACTTTTTTTAGAAATGTCCACTTGAATATTAATAGGCCTTCAAGATAGTTCTTCTCCTCTTATAGAACAATTGATTTTTTTTCATGATCATGCATTAATAATCTTAGTAATAATTACTATATTAGTAGGTTATTTAATATTTATATTATTTTTTAATAAATTTATTAACCGTTATCTTCTTCATGGACAAACAATTGAAATTATTTGAACTATTTTACCTGCAATTATTTTATTATTTATTGCCTTCCCATCATTACGTTTATTATATTTACTTG
>GLCOG150-19|Glossina fuscipes|COII-COI|MN586452
TTAGCAGGTATGCCTCGTCGCTACTCTGATTATCCAGATGCTTACACAACTTGAAATGTAATTTCAACAATTGGAGTCAACAATTTCTTTATTAGGAATTATCTTTCTTCTTTTTCATTATTTGAGAAAGATTAGTAAGTCAACGAAAAGTAATTTTTCCTATTCAATTAAATTCTTCAATTGAATGATTACAAAATACCCCTCCTTCTGAACACAGTTACTCTGAATTACCTTTATTAACTAATTAATTTAACTCTAATATGGCAGAATAGTGCAATGAATTTAAGCTTCATATATAAAGTATTTTACTTTTTTTAGAAATGTCCACTTGAATATTAATAGGCCTTCAAGATAGTTCTTCTCCTCTTATAGAACAATTAATTTTTTTTCATGATCATGCATTAATAATCTTAGTAATAATTACTATATTAGTAGGTTATTTAATATTTATATTATTTTTTAATAAATTTATTAACCGTTATCTTCTTCATGGACAAACAATTGAAATTATTTGAACTATTTTACCTGCAATTATTTTATTATTTATTGCCTTCCCATCATTACGTTTATTATATTTAC
>GLCOG151-19|Glossina fuscipes|COII-COI|MN586451
AGCAGGTATGCCTCGTCGCTACTCTGATTATCCAGATGCTTACACAACTTGAAATGTAATTTCAACAATTGGAGTCAACAATTTCTTTATTAGGAATTATCTTTCTTCTTTTTCATTATTTGAGAAAGATTAGTAAGTCAACGAAAAGTAATTTTTCCTATTCAATTAAATTCTTCAATTGAATGATTACAAAATACCCCTCCTTCTGAACACAGTTACTCTGAATTACCTTTATTAACTAATTAATTTAACTCTAATATGGCAGAATAGTGCAATGAATTTAAGCTTCATATATAAAGTATTTTACTTTTTTTAGAAATGTCCACTTGAATATTAATAGGTCTTCAAGATAGTTCTTCTCCTCTTATAGAACAATTAATTTTTTTTCATGATCATGCATTAATAATCTTAGTAATAATTACTATATTAGTAGGTTATTTAATACTTATATTATTTTTTAATAAATTTATTAACCGTTATCTTCTTCATGGACAAACAAATTGAAATTATTTGAACTATTTTACCTGCAATTATTTTATTATTTATTGCCTTCCCATCATTACGTTTATTATATTTAC
>GLCOG152-19|Glossina fuscipes|COII-COI|MN586450
TAGCAGGTATGCCTCGTCGCTACTCTGATTATCCAGATGCTTACACAACTTGAAATGTAATTCTCAACAATTGGGTCAACAATTTCTTTATTAGGAATTATCTTTTTCTTTTTCATTATTTGAGAAAGATTAGTAAGTCAACGAAAAGTAATTTTTCCTATTCAATTAAATTCTTCAATTGAATGATTACAAAATACCCCTCCTTCTGAACACAGTTACTCTGAATTACCTTTATTAACTAATTAATTTAACTCTAATATGGCAGAATAGTGCAATGAATTTAAGCTTCATATATAAAGTATTTTACTTTTTTTAGAAATGTCCACTTGAATATTAATAGGCCTTCAAGATAGTTCTTCTCCTCTTATAGAACAATTAATTTTTTTTCATGATCATGCATTAATAATCTTAGTAATAATTACTATATTAGTAGGTTATTTAATACTTATATTATTTTTTAATAAATTTATTAACCGTTATCTTCTTCATGGACAAACAATTGAAATTATTTGAACTATTTTACCTGCAATTATTTTATTATTTATTGCCTTCCCATCATTACGTTTATTATATTTACTTGATGAAATTAAAAGA
>GLCOG153-19|Glossina fuscipes|COII-COI|MN586449
TTAGCAGGTATGCCTCGTCGCTACTCTGATTATCCAGATGCCTACACAACTTGAAATGTAATTTCGACAATTGGATCAACAATTTCTTTATTAGGAATTATCTTTTTCTTTTTCATTATTTGAGAAAGATTAGTAAGTCAACGAAAAGTAATTTTTCCTATTCAATTAAATTCTTCAATTGAATGATTACAAAATACCCCTCCTTCTGAACACAGTTACTCTGAATTACCTTTATTAACTAATTAATTTAACTCTAATATGGCAGAATAGTGCAATGAATTTAAGCTTCATATATAAAGTATTTTACTTTTTTTAGAAATGTCCACTTGAATATTAATAGGTCTTCAAGATAGTTCTTCTCCTCTTATAGAACAATTAATTTTTTTTCATGATCATGCATTAATAATCTTAGTAATAATTACTATACTAGTAGGTTATTTAATATTTATATTATTTTTTAATAAATTTATTAACCGTTATCTTCTTCATGGACAAACAATTGAAATTATTTGAACTATTTTACCTGCAATTATTTTATTATTTATTGCCTTCCCATCATTACGTTTATTATATTTACTTGATGAAATTAGAGA
>GLCOG154-19|Glossina fuscipes|COII-COI|MN586448
TTAGCAGGTATGCCTCGTCGCTACTCTGATTATCCAGATGCTTACACAACTTGAAATGTAATTTCAACAATTGGGTCAACAATTTCTTTATTAGGAATTATCTTTCTTCTTTTTCATTATTTGAGAAAGATTAGTAAGTCAACGAAAAGTAATTTTTCCTATTCAATTAAATTCTTCAATTGAATGATTACAAAATACCCCTCCTTCTGAACACAGTTACTCTGAATTACCTTTATTAACTAATTAATTTAACTCTAATATGGCAGAATAGTGCAATGAATTTAAGCTTCATATATAAAGTATTTTACTTTTTTTAGAAATGTCCACTTGAATATTAATAGGCCTTCAAGATAGTTCTTCTCCTCTTATAGAACAATTGATTTTTTTTCATGATCATGCATTAATAATCTTAGTAATAATTACTATATTAGTAGGTTATTTAATATTTATATTATTTTTTAATAAATTTATTAACCGTTATCTTCTTCATGGACAAACAATTGAAATTATTTGAACTATTTTACCTGCAATTATTTTATTATTTATTGCCTTCCCATCATTACGTTTATTATATTTACTT
>GLCOG155-19|Glossina fuscipes|COII-COI|MN586447
TTAGCAGGTATGCCTCGTCGTTACTCTGATTATCCAGATGCCTACACAACTTGAAATGTAATTTCGACAATTGGATCAACAATTTCTTTATTAGGAATTATCTTTTTCTTTTTCATTATTTGAGAAAGATTAGTAAGTCAACGAAAAGTAGTTTTTCCTATTCAATTAAATTCTTCAATTGAATGATTACAAAATACCCCTCCTTCTGAGCACAGTTACTCTGAATTACCTTTATTAACTAATTAATTTAACTCTAATATGGCAGAATAGTGCAATGAATTTAAGCTTCATATATAAAGTATTTTACTTTTTTTAGAAATGTCCACTTGAATATTAATAGGTCTTCAAGATAGTTCTTCTCCTCTTATAGAACAATTAATTTTTTTTCATGATCATGCATTAATAATCTTAGTAATAATTACTATATTAGTAGGTTATTTAATATTTATATTATTTTTTAATAAATTTATTAACCGTTATCTTCTTCATGGACAAACAATTGAAATTATTTGAACTATTTTACCTGCAATTATTTTATTATTTATTGCCTTCCCATCATTACGTTTATTATATTTACTT
>GLCOG156-19|Glossina fuscipes|COII-COI|MN586446
TTAGCAGGTATGCCTCGTCGCTACTCTGATTATCCAGATGCTTACACAACTTGAAATGTAATTTCAACAATTGGGTCAACAATTTCTTTATTAGGAATTATCTTTTTCTTTTTTATTATTTGAGAAAGATTAGTAAGTCAACGAAAAGTAATTTTTCCTATTCAATTAAATTCTTCAATTGAATGATTACAAAATACCCCTCCTTCTGAACACAGTTACTCTGAATTACCTTTATTAACTAATTAATTTAACTCTAATATGGCAGAATAGTGCAATGAATTTAAGCTTCATATATAAAGTATTTTACTTTTTTTAGAAATGTCCACTTGAATATTAATAGGCCTTCAAGATAGTTCTTCTCCTCTTATAGAACAATTGATTTTTTTTCATGATCATGCATTAATAATCTTAGTAATAATTACTATATTAGTAGGTTATTTAATATTTATATTATTTTTTAATAAATTTATTAACCGTTATCTTCTTCATGGACAAACAATTGAAATTATTTGAACTATTTTACCTGCAATTATTTTATTATTTATTGCCTTCCCATCATTACGTTTATTATATTTACTTGA
>GLCOG157-19|Glossina fuscipes|COII-COI|MN586445
TTAGCAGGTATGCCTCGTCGCTACTCTGATTATCCAGATGCTTACACAACTTGAAATGTAATTTCAACAATTGGGTCAACAATTTCTTTATTAGGAATTATCTTTTTCTTTTTCATTATTTGAGAAAGATTAGTAAGTCAACGAAAAGTAATTTTTCCTATTCAATTAAATTCTTCAATTGAATGATTACAAAATACCCCTCCTTCTGAACACAGTTACTCTGAATTACCTTTATTAACTAATTAATTTAACTCTAATATGGCAGAATAGTGCAATGAATTTAAGCTTCATATATAAAGTATTTTACTTTTTTTAGAAATGTCCACTTGAATATTAATAGGCCTTCAAGATAGTTCTTCTCCTCTTATAGAACAATTGATTTTTTTTCATGATCATGCATTAATAATCTTAGTAATAATTACTATATTAGTAGGTTATTTAATATTTATATTATTTTTTAATAAATTTATTAACCGTTATCTTCTTCATGGACAAACAATTGAAATTATTTGAACTATTTTACCTGCAATTATTTTATTATTTATTGCCTTCCCATCATTACGTTTATTATATTTAC
>GLCOG158-19|Glossina fuscipes|COII-COI|MN586444
TTAGCAGGTATGCCTCGTCGCTACTCTGATTATCCAGATGCTTACACAACTTGAAATGTAATTTCAACAATTGGGTCAACAATTTCTTTATTAGGAATTATCTTTTTCTTTTTCATTATTTGAGAAAGATTAGTAAGTCAACGAAAAGTAATTTTTCCTATTCAATTAAATTCTTCAATTGAATGATTACAAAATACCCCTCCTTCTGAACACAGTTACTCTGAATTACCTTTATTAACTAATTAATTTAACTCTAATATGGCAGAATAGTGCAATGAATTTAAGCTTCATATATAAAGTATTTTACTTTTTTTAGAAATGTCCACTTGAATATTAATAGGCCTTCAAGATAGTTCTTCTCCTCTTATAGAACAATTGATTTTTTTTCATGATCATGCATTAATAATCTTAGTAATAATTACTATATTAGTAGGTTATTTAATATTTATATTATTTTTTAATAAATTTATTAACCGTTATCTTCTTCATGGACAAACAATTGAAATTATTTGAACTATTTTACCTGCAATTATTTTATTATTTATTGCCTTCCCATCATTACGTTTATTATATTTACTTG
>GLCOG159-19|Glossina fuscipes|COII-COI|MN586443
AGCAGGTATGCCTCGTCGTTACTCTGATTATCCAGATGCCTACACAACTTGAAATGTAATTTCAGACAATTGGATCAACAATTTCTTTATTAGGAATTATCTTTTTCTTTTTCATTATTTGAGAAAGATTAGTAAGTCAACGAAAAGTAGTTTTTCCTATTCAATTAAATTCTTCAATTGAATGATTACAAAATACCCCTCCTTCTGAGCACAGTTACTCTGAATTACCTTTATTAACTAATTAATTTAACTCTAATATGGCAGAATAGTGCAATGAATTTAAGCTTCATATATAAAGTATTTTACTTTTTTTAGAAATGTCCACTTGAATATTAATAGGTCTTCAAGATAGTTCTTCTCCTCTTATAGAACAATTAATTTTTTTTCATGATCATGCATTAATAATCTTAGTAATAATTACTATATTAGTAGGTTATTTAATATTTATATTATTTTTTAATAAATTTATTAACCGTTATCTTCTTCATGGACAAACAATTGAAATTATTTGAACTATTTTACCTGCAATTATTTTATTATTTATTGCCTTCCCATCATTACGTTTATTATATTTA
>GLCOG160-19|Glossina fuscipes|COII-COI|MN586442
TTAGCAGGTATGCCTCGTCGCTACTCTGATTATCCAGATGCTTACACAACTTGAAATGTAATTTCAACAATTGGAGTCAACAATTTCTTTATTAGGAATTATCTTTTTCTTTTTCATTATTTGAGAAAGATTAGTAAGTCAACGAAAAGTAATTTTTCCTATTCAATTAAATTCTTCAATTGAATGATTACAAAATACCCCTCCTTCTGAACACAGTTACTCTGAATTACCTTTATTAACTAATTAATTTAACTCTAATATGGCAGAATAGTGCAATGAATTTAAGCTTCATATATAAAGTATTTTACTTTTTTTAGAAATGTCCACTTGAATATTAATAGGCCTTCAAGATAGTTCTTCTCCTCTTATAGAACAATTAATTTTTTTTCATGATCATGCATTAATAATCTTAGTAATAATTACTATATTAGTAGGTTATTTAATACTTATATTATTTTTTAATAAATTTATTAACCGTTATCTTCTTCATGGACAAACAATTGAAATTATTTGAACTATTTTACCTGCAATTATTTTATTATTTATTGCCTTCCCATCATTACGTTTATTATATTTAC
>GLCOG161-19|Glossina fuscipes|COII-COI|MN586441
AGCAGGTATGCCTCGTCGCTACTCTGATTATCCAGATGCTTACACAACTTGAAATGTAATTTCAACAATTGGATCAACAATTTCTTTATTAGGAATTATCTTTTTCTTTTTCATTATTTGAGAAAGATTAGTAAGTCAACGAAAAGTAATTTTTCCTATTCAATTAAATTCTTCAATTGAATGATTACAAAATACCCCTCCTTCTGAACACAGTTACTCTGAATTACCTTTATTAACTAATTAATTTAACTCTAATATGGCAGAATAGTGCAATGAATTTAAGCTTCATATATAAAGTATTTTACTTTTTTTAGAAATGTCCACTTGAATATTAATAGGCCTTCAAGATAGTTCTTCTCCTCTTATAGAACAATTGATTTTTTTTCATGATCATGCATTAATAATCTTAGTAATAATTACTATATTAGTAGGTTATTTAATATTTATATTATTTTTTAATAAATTTATTAACCGTTATCTTCTTCATGGACAAACAATTGAAATTATTTGAACTATTTTACCTGCAATTATTTTATTATTTATTGCCTTCCCATCATTACGTTTATTATATTT
>GLCOG162-19|Glossina fuscipes|COII-COI|MN586440
TTAGCAGGTATGCCTCGTCGCTACTCTGATTATCCAGATGCTTACACAACTTGAAATGTAATTTCAACAATTGGGTCAACAATTTCTTTATTAGGAATTATCTTTTTCTTTTTCATTATTTGAGAAAGATTAGTAAGTCAACGAAAAGTAATTTTTCCTATTCAATTAAATTCTTCAATTGAATGATTACAAAATACCCCTCCTTCTGAACACAGTTACTCTGAATTACCTTTATTAACTAATTAATTTAACTCTAATATGGCAGAATAGTGCAATGAATTTAAGCTTCATATATAAAGTATTTTACTTTTTTTAGAAATGTCCACTTGAATATTAATAGGCCTTCAAGATAGTTCTTCTCCTCTTATAGAACAATTGATTTTTTTTCATGATCATGCATTAATAATCTTAGTAATAATTACTATATTAGTAGGTTATTTAATATTTATATTATTTTTTAATAAATTTATTAACCGTTATCTTCTTCATGGACAAACAATTGAAATTATTTGAACTATTTTACCTGCAATTATTTTATTATTTATTGCCTTCCCATCATTACGTTTATTATATTTACTT
>GLCOG163-19|Glossina fuscipes|COII-COI|MN586439
TTAGCAGGTATGCCTCGTCGCTACTCTGATTATCCAGATGCTTACACAACTTGAAATGTAATTTCAACAATTGGGTCAACAATTTCTTTATTAGGAATTATCTTTTTCTTTTTCATTATTTGAGAAAGATTAGTAAGTCAACGAAAAGTAATTTTTCCTATTCAATTAAATTCTTCAATTGAATGATTACAAAATACCCCTCCTTCTGAACACAGTTACTCTGAATTACCTTTATTAACTAATTAATTTAACTCTAATATGGCAGAATAGTGCAATGAATTTAAGCTTCATATATAAAGTATTTTACTTTTTTTAGAAATGTCCACTTGAATATTAATAGGCCTTCAAGATAGTTCTTCTCCTCTTATAGAACAATTGATTTTTTTTCATGATCATGCATTAATAATCTTAGTAATAATTACTATATTAGTAGGTTATTTAATATTTATATTATTTTTTAATAAATTTATTAACCGTTATCTTCTTCATGGACAAACAATTGAAATTATTTGAACTATTTTACCTGCAATTATTTTATTATTTATTGCCTTCCCATCATTACGTTTATTATATTTACTTGAT
>GLCOG164-19|Glossina fuscipes|COII-COI|MN586438
AGCAGGTATGCCTCGTCGCTACTCTGATTATCCAGATGCTTACACAACTTGAAATGTAATTTTCAACAATTGGGTCAACAATTTCTTTATTAGGAATTATCTTTTTCTTTTTCATTATTTGAGAAAGATTAGTAAGTCAACGAAAAGTAATTTTTCCTATTCAATTAAATTCTTCAATTGAATGATTACAAAATACCCCTCCTTCTGAACACAGTTACTCTGAATTACCTTTATTAACTAATTAATTTAACTCTAATATGGCAGAATAGTGCAATGAATTTAAGCTTCATATATAAAGTATTTTACTTTTTTTAGAAATGTCCACTTGAATATTAATAGACCTTCAAGATAGTTCTTCTCCTCTTATAGAACGAATTGATTTTTTTTCATGATCATGCATTAATAATCTTAGTAATAATTACTATATTAGTAGGTTATTTAATATTTATATTATTTTTTAATAAATTTATTAACCGTTATCTTCTTCATGGACGAAACAAATTGAGAATTATTTGAACTATTTTACCTGCAATTATTTTATTATTTATTGCCTTCCCATCATTACGTTTATTATATTTAC
>GLCOG165-19|Glossina fuscipes|COII-COI|MN586437
TTAGCAGGTATGCCTCGTCGCTACTCTGATTATCCAGATGCTTACACAACTTGAAATGTAATTTCAACAATTGGGTCAACAATTTCTTTATTAGGAATTATCTTTTTCTTTTTTATTATTTGAGAAAGATTAGTAAGTCAACGAAAAGTAATTTTTCCTATTCAATTAAATTCTTCAATTGAATGATTACAAAATACCCCTCCTTCTGAACACAGTTACTCTGAATTACCTTTATTAACTAATTAATTTAACTCTAATATGGCAGAATAGTGCAATGAATTTAAGCTTCATATATAAAGTATTTTACTTTTTTTAGAAATGTCCACTTGAATATTAATAGGCCTTCAAGATAGTTCTTCTCCTCTTATAGAACAATTGATTTTTTTTCATGATCATGCATTAATAATCTTAGTAATAATTACTATATTAGTAGGTTATTTAATATTTATATTATTTTTTAATAAATTTATTAACCGTTATCTTCTTCATGGACAAACAATTGAAATTATTTGAACTATTTTACCTGCAATTATTTTATTATTTATTGCCTTCCCATCATTACGTTTATTATATTTACTTGAT
>GLCOG166-19|Glossina fuscipes|COII-COI|MN586436
TCATCACGTATGCCTCGTCGCTAATATAATAAACGTAATGATGGGAAGGCAATAAATAATAAAATAATTGCAGGTAAAATAGTCTCAAATAATTCTCAATTGTTTGTCCATGAAGAGGATAACGGTTAATAAATTTATTAAAAAATAATATAAATATTAAATAACCTACTAATATAGTAATTATTACTAAGATTATTAATGCATGATCATGAAAAAAAATCAATTGTTCTATAAGAGGAGAAGAACTATCTTGAAGGCCTATTAATATTCAGGTGGACATTTCTAAAAAAAGTAAAATACTTTATATATGAAGCTTAAATTCATTGCACTATTCTGCCATATTAGAGTTAAATTAATTAGTTAATAGAGGTACTTCAGAGTAGCTGTGTTCAGAAGGGGGGTTTTTTTGTCATCCTTCAGTTGAAGAATTTAGTTGAATAGGAAAAATTACTTTTCGTTGACTTACTAATCTTTCTCAAATAATGAAAAAGAAAAAGATAATTCCTAATAAAGAAATTGTTGACCCAATTGTTGAAATTACATTTCAAGTTGTGTAAGCATC
>GLCOG167-19|Glossina fuscipes|COII-COI|MN586435
TAGCAGGTATGCCTCGTCGCTACTCTGATTATCCAGATGCTTACACAACTTGAAATGTAATTTCAACAATTGGGTCAACAATTTCTTTATTAGGAATTATCTTTTTCTTTTTCATTATTTGAGAAAGATTAGTAAGTCAACGAAAAGTAATTTTTCCTATTCAATTAAATTCTTCAATTGAATGATTACAAAATACCCCTCCTTCTGAACACAGTTACTCTGAATTACCTTTATTAACTAATTAATTTAACTCTAATATGGCAGAATAGTGCAATGAATTTAAGCTTCATATATAAAGTATTTTACTTTTTTTAGAAATGTCCACTTGAATATTAATAGGCCTTCAAGATAGTTCTTCTCCTCTTATAGAACAATTGATTTTTTTTCATGATCATGCATTAATAATCTTAGTAATAATTACTATATTAGTAGGTTATTTAATATTTATATTATTTTTTAATAAATTTATTAACCGTTATCTTCTTCATGGACAAACAATTGAAATTATTTGAACTATTTTACCTGCAATTATTTTATTATTTATTGCCTTCCCATCATTACGTTTATTATATTTAC
>GLCOG168-19|Glossina fuscipes|COII-COI|MN586434
TTAGCAGGTATGCCTCGTCGCTACTCTGATTATCCAGATGCTTACACAACTTGAAATGTAATTTCAACAATTGGGTCAACAATTTCTTTATTAGGAATTATCTTTTTCTTTTTCATTATTTGAGAAAGATTAGTAAGTCAACGAAAAGTAATTTTTCCTATTCAATTAAATTCTTCAATTGAATGATTACAAAATACCCCTCCTTCTGAACACAGTTACTCTGAATTACCTTTATTAACTAATTAATTTAACTCTAATATGGCAGAATAGTGCAATGAATTTAAGCTTCATATATAAAGTATTTTACTTTTTTTAGAAATGTCCACTTGAATATTAATAGGCCTTCAAGATAGTTCTTCTCCTCTTATAGAACAATTGATTTTTTTTCATGATCATGCATTAATAATCTTAGTAATAATTACTATATTAGTAGGTTATTTAATATTTATATTATTTTTTAATAAATTTATTAACCGTTATCTTCTTCATGGACAAACAATTGAAATTATTTGAACTATTTTACCTGCAATTATTTTATTATTTATTGCCTTCCCATCATTACGTTTATTATATTTACTTGAT
>GLCOG169-19|Glossina fuscipes|COII-COI|MN586433
TAGCAGGTATGCCTCGTCGCTACTCTGATTATCCAGATGCTTACACAACTTGAAATGTAATTTCAACAATTGGGTCAACAATTTCTTTATTAGGAATTATCTTTCTTCTTTTTCATTATTTGAGAAAGATTAGTAAGTCAACGAAAAGTAATTNTTTCCTATTCAATTAAATTCTTCAATTGAATGATTACAAAATACCCCTCCTTCTGAACACAGTTACTCTGAATTACCTTTATTAACTAATTAATTTAACTCTAATATGGCAGAATAGTGCAATGAATTTAAGCTTCATATATAAAGTATTTTACTTTTTTTAGAAATGTCCACTTGAATATTAATAGGCCTTCAAGATAGTTCTTCTCCTCTTATAGAACAATTGATTTTTTTTCATGATCATGCATTAATAATCTTAGTAATAATTACTATATTAGTAGGTTATTTAATATTTATATTATTTTTTAATAAATTTATTAACCGTTATCTTCTTCATGGACAAACAATTGAAATTATTTGAACTATTTTACCTGCAATTATTTTATTATTTATTGCCTTCCCATCATTACGTTTATTATATTTAC
>GLCOG051-19|Glossina fuscipes|COII-COI|MN586548
TTAGCAGGTATGCCTCGTCGCTACTCTGATTATCCAGATGCTTACACAACTTGAAATGTAATTTCAGACAATTGGATCAGACAATTTCTTTATTAGGAATTATCTTTTTCTTTTTCATTATTTGAGAAAGATTAGTAAGTCAACGAAAAGTAATTTTTCCTATTCAATTAAATTCTTCAATTGAATGATTACAAAATACCCCTCCTTCTGAGCACAGTTACTCTGAATTACCTTTATTAACTAATTAATTTAACTCTAATATGGCAGAATAGTGCAATGAATTTAAGCTTCATATATAAAGTATTTTACTTTTTTTAGAAATGTCCACTTGAATATTAATAGGTCTTCAAGATAGTTCTTCTCCTCTTATAGAACAATTAATTTTTTTTCATGATCATGCATTAATAATCTTAGTAATAATTACTATATTAGTAGGTTATTTAATATTTATATTATTTTTTAATAAATTTATTAACCGTTATCTTCTTCATGGACAAACAATTGAAATTATTTGAACTATTTTACCTGCAATTATTTTATTATTTATTGCCTTCCCATCATTACGTTTATTATATTTACTTGATG
>GLCOG037-19|Glossina fuscipes|COII-COI|MN586560
TTAGCAGGTATGCCTCGTCGCTACTCTGATTATCCAGATGCTTACACAACTTGAAATGTAATTTCAACAATTGGGTCAACAATTTCTTTATTAGGAATTATCTTTTTCTTTTTCATTATTTGAGAAAGATTAGTAAGTCAACGAAAAGTAATTTTTCCTATTCAATTAAATTCTTCAATTGAATGATTACAAAATACCCCTCCTTCTGAACACAGTTACTCTGAATTACCTTTATTAACTAATTAATTTAACTCTAATATGGCAGAATAGTGCAATGAATTTAAGCTTCATATATAAAGTATTTTACTTTTTTTAGAAATGTCCACTTGAATATTAATAGGCCTTCAAGATAGTTCTTCTCCTCTTATAGAACAATTGATTTTTTTTCATGATCATGCATTAATAATCTTAGTAATAATTACTATATTAGTAGGTTATTTAATATTTATATTATTTTTTAATAAATTTATTAACCGTTATCTTCTTCATGGACAAATAATTGAAATTATTTGAACTATTTTACCTGCAATTATTTTATTATTTATTGCCTTCCCATCATTACGTTTATTATATTTACTTGATA
>GLCOG013-19|Glossina fuscipes|COII-COI|MN586581
AGCAGGTATGCCTCGTCGCTACTCTGATTATCCAGATGCTTACACAACTTGAAATGTAATTTCGACAATTGGATCGACAATTTCTTTATTAGGAATTATCTTTTTCTTTTTCATTATTTGAGAAAGATTAGTAAGTCAACGAAAAGTAATTTTTCCTATTCAATTAAATTCTTCAATTGAATGATTACAAAATACCCCTCCTTCTGAACACAGTTACTCTGAATTACCTTTATTAACTAATTAATTTAACTCTAATATGGCAGAATAGTGCAATGAATTTAAGCTTCATATATAAAGTATTTTACTTTTTTTAGAAATGTCCACTTGAATATTAATAGGTCTTCAAGATAGTTCTTCTCCTCTTATAGAACAATTAATTTTTTTTCATGATCATGCATTAATAATCTTAGTAATAATTACTATATTAGTAGGTTATTTAATATTTATATTATTTTTTAATAAATTTATTAACCGTTATCTTCTTCATGGACAAACAATTGAAATTATTTGAACTATTTTACCTGCAATTATTTTATTATTTATTGCCTTCCCATCATTACGTTTATTATATTTACTTG
>GLCOG035-19|Glossina fuscipes|COII-COI|MN586562
TTAGCAGGTATGCCTCGTCGCTACTCTGATTATCCAGATGCTTACACAACTTGAAATGTAATTTCAACAATTGGGTCAACAATTTCTTTATTAGGAATTATCTTTTTCTTTTTCATTATTTGAGAAAGATTAGTAAGTCAACGAAAAGTAATTTTTCCTATTCAATTAAATTCTTCAATTGAATGATTACAAAATACTCCTCCTTCTGAACACAGTTACTCTGAATTACCTTTATTAACTAATTAATTTAACTCTAATATGGCAGAATAGTGCAATGAATTTAAGCTTCATATATAAAGTATTTTACTTTTTTTAGAAATGTCCACTTGAATATTAATAGGCCTTCAAGATAGTTCTTCTCCTCTTATAGAACAATTGATTTTTTTTCATGATCATGCATTAATAATCTTAGTAATAATTACTATATTAGTAGGTTATTTAATATTTATATTATTTTTTAATAAATTTATTAACCGTTATCTTCTTCATGGACAAACAATTGAAATTATTTGAACTATTTTACCTGCAATTATTTTATTATTTATTGCCTTCCCATCATTACGTTTATTATATTTACTTGATGA
>GLCOG050-19|Glossina fuscipes|COII-COI|MN586549
TTAGCAGGTATGCCTCGTCGCTACTCTGATTATCCAGATGCTTACACAACTTGAAATGTAATTTCAGACAATTGGATCAGACAATTTCTTTATTAGGAATTATCTTTTTCTTTTTCATTATTTGAGAAAGATTAGTAAGTCAACGAAAAGTAATTTTTCCTATTCAATTAAATTCTTCAATTGAATGATTACAAAATACCCCTCCTTCTGAGCACAGTTACTCTGAATTACCTTTATTAACTAATTAATTTAACTCTAATATGGCAGAATAGTGCAATGAATTTAAGCTTCATATATAAAGTATTTTACTTTTTTTAGAAATGTCCACTTGAATATTAATAGGTCTTCAAGATAGTTCTTCTCCTCTTATAGAACAATTAATTTTTTTTCATGATCATGCATTAATAATCTTAGTAATAATTACTATATTAGTAGGTTATTTAATATTTATATTATTTTTTAATAAATTTATTAACCGTTATCTTCTTCATGGACAAACAATTGAAATTATTTGAACTATTTTACCTGCAATTATTTTATTATTTATTGCCTTCCCATCATTACGTTTATTATATTTACTTGATG
>GLCOG061-19|Glossina fuscipes|COII-COI|MN586538
TTAGCAGGTATGCCTCGTCGCTACTCTGATTATCCAGATGCTTACACAACTTGAAATGTAATTTCAACAATTGGGTCAACAATTTCTTTATTAGGAATTATCTTTTTCTTTTTCATTATTTGAGAAAGATTAGTAAGTCAACGAAAAGTAATTTTTCCTATTCAATTAAATTCTTCAATTGAATGATTACAAAATACCCCTCCCTCTGAACACAGTTACTCTGAATTACCTTTATTAACTAATTAATTTAACTCTAATATGGCAGAATAGTGCAATGAATTTAAGCTTCATATATAAAGTATTTTACTTTTTTTAGAAATGTCCACTTGAATATTAATAGGCCTTCAAGATAGTTCTTCTCCTCTTATAGAACAATTGATTTTTTTTCATGATCATGCGTTAATAATCTTAGTAATAATTACTATATTAGTAGGTTATTTAATATTTATATTATTTTTTAATAAATTTATTAACCGTTATCTTCTTCATGGACAAACAATTGAAATTATTTGAACTATTTTACCTGCAATTATTTTATTATTTATTGCCTTCCCATCATTACGTTTATTATATTTACTTGATG
>GLCOG082-19|Glossina fuscipes|COII-COI|MN586520
TTAGCAGGTATGCCTCGTCGCTACTCTGATTATCCAGATGCTTACACAACTTGAAATGTAATTTCGACAATTGGATCGACAATTTCTTTATTAGGAATTATCTTTTTCTTTTTCATTATTTGAGAAAGATTAGTAAGTCAACGAAAAGTAATTTTTCCTATTCAATTAAATTCTTCAATTGAATGATTACAAAATACCCCTCCTTCTGAGCACAGTTACTCTGAATTACCTTTATTAACTAATTAATTTAACTCTAATATGGCAGAATAGTGCAATGAATTTAAGCTTCATATATAAAGTATTTTACTTTTTTTAGAAATGTCCACTTGAATATTAATAGGTCTTCAAGATAGTTCTTCTCCTCTTATAGAACAATTAATTTTTTTTCATGATCATGCATTAATAATCTTAGTAATAATTACTATATTAGTAGGTTATTTAATATTTATATTATTTTTTAATAAATTTATTAACCGTTATCTTCTTCATGGACAAACAATTGAAATTATTTGAACTATTTTACCTGCAATTATTTTATTATTTATTGCCTTCCCATCATTACGTTTATTATATTTACTTGATG
>GLCOG014-19|Glossina fuscipes|COII-COI|MN586580
TTAGCAGGTATGCCTCGTCGCTACTCTGATTATCCAGATGCTTACACAACTTGAAATGTAATTTCGACAATTGGATCGACAATTTCTTTATTAGGAATTATCTTTTTCTTTTTCATTATTTGAGAAAGATTAGTAAGTCAACGAAAAGTAATTTTTCCTATTCAATTAAATTCTTCAATTGAATGATTACAAAATACCCCTCCTTCTGAGCACAGTTACTCTGAATTACCTTTATTAACTAATTAATTTAACTCTAATATGGCAGAATAGTGCAATGAATTTAAGCTTCATATATAAAGTATTTTACTTTTTTTAGAAATGTCCACTTGAATATTAATAGGTCTTCAAGATAGTTCTTCTCCTCTTATAGAACAATTAATTTTTTTTCATGATCATGCATTAATAATCTTAGTAATAATTACTATATTAGTAGGTTATTTAATATTTATATTATTTTTTAATAAATTTATTAACCGTTATCTTCTTCATGGACAAACAATTGAAATTATTTGAACTATTTTACCTGCAATTATTTTATTATTTATTGCCTTCCCATCATTACGTTTATTATATTTACTTGATG
>GLCOG083-19|Glossina fuscipes|COII-COI|MN586519
TTAGCAGGTATGCCTCGTCGCTACTCTGATTATCCAGATGCTTACACAACTTGAAATGTAATTTCAACAATTGGGTCAACAATTTCTTTATTAGGAATTATCTTTTTCTTTTTCATTATTTGAGAAAGATTAGTAAGTCAACGAAAAGTAATTTTTCCTATTCAATTAAATTCTTCAATTGAATGATTACAAAATACCCCTCCCTCTGAACACAGTTACTCTGAATTACCTTTATTAACTAATTAATTTAACTCTAATATGGCAGAATAGTGCAATGAATTTAAGCTTCATATATAAAGTATTTTACTTTTTTTAGAAATGTCCACTTGAATATTAATAGGCCTTCAAGATAGTTCTTCTCCTCTTATAGAACAATTGATTTTTTTTCATGATCATGCATTAATAATCTTAGTAATAATTACTATATTAGTAGGTTATTTAATATTTATATTATTTTTTAATAAATTTATTAACCGTTATCTTCTTCATGGACAAACAATTGAAATTATTTGAACTATTTTACCTGCAATTATTTTATTATTTATTGCCTTCCCATCATTACGTTTATTATATTTACTTGATG
>GLCOG053-19|Glossina fuscipes|COII-COI|MN586546
TTAGCAGGTATGCCTCGTCGCTACTCTGATTATCCAGATGCTTACACAACTTGAAATGTAATTTCAACAATTGGGTCAACAATTTCTTTATTAGGAATTATCTTTTTCTTTTTCATTATTTGAGAAAGATTAGTAAGTCAACGAAAAGTAATTTTTCCTATTCAATTAAATTCTTCAATTGAATGATTACAAAATACCCCTCCTTCTGAACACAGTTACTCTGAATTACCTTTATTAACTAATTAATTTAACTCTAATATGGCAGAATAGTGCAATGAATTTAAGCTTCATATATAAAGTATTTTACTTTTTTTAGAAATGTCCACTTGAATATTAATAGGCCTTCAAGATAGTTCTTCTCCTCTTATAGAACAATTGATTTTTTTTCATGATCATGCATTAATAATCTTAGTAATAATTACTATATTAGTAGGTTATTTAATATTTATATTATTTTTTAATAAATTTATTAACCGTTATCTTCTTCATGGACAAACAATTGAAATTATTTGAACTATTTTACCTGCAATTATTTTATTATTTATTGCCTTCCCATCATTACGTTTATTATATTTACTTGATGA
>GLCOG078-19|Glossina fuscipes|COII-COI|MN586524
TTAGCAGGTATGCCTCGTCGCTACTCTGATTATCCAGATGCTTACACAACTTGAAATGTAATTTCGACAATTGGATCCGACAATTTCTTTATTAGGAATTATCTTTTTCTTTTTCATTATTTGAGAAAGATTAGTAAGTCAACGAAAAGTAATTTTTCCTATTCAATTAAATTCTTCAATTGAATGATTACAAAATACCCCTCCTTCTGAGCACAGTTACTCTGAATTACCTTTATTAACTAATTAATTTAACTCTAATATGGCAGAATAGTGCAATGAATTTAAGCTTCATATATAAAGTATTTTACTTTTTTTAGAAATGTCCACTTGAATATTAATAGGTCTTCAAGATAGTTCTTCTCCTCTTATAGAACAATTAATTTTTTTTCATGATCATGCATTAATAATCTTAGTAATAATTACTATATTAGTAGGTTATTTAATATTTATATTATTTTTTAATAAATTTATTAACCGTTATCTTCTTCATGGACAAACAATTGAAATTATTTGAACTATTTTACCTGCAATTATTTTATTATTTATTGCCTTCCCATCATTACGTTTATTATATTTACTTGATG
>GLCOG089-19|Glossina fuscipes|COII-COI|MN586513
AGCAGGTATGCCTCGTCGCTACTCTGATTATCCAGATGCTTACACAACTTGAAATGTAATTTCAACAATTGGGTCAACAATTTCTTTATTAGGAATTATCTTTTTCTTTTTCATTATTTGAGAAAGATTAGTAAGTCAACGAAAAGTAATTTTTCCTATTCAATTAAATTCTTCAATTGAATGATTACAAAATACCCCTCCTTCTGAACACAGTTACTCTGAATTACCTTTATTAACTAATTAATTTAACTCTAATATGGCAGAATAGTGCAATGAATTTAAGCTTCATATATAAAGTATTTTACTTTTTTTAGAAATGTCCACTTGAATATTAATAGACCTTCAAGATAGTTCTTCTCCTCTTATAGAACAATTGATTTTTTTTCATGATCATGCATTAATAATCTTAGTAATAATTACTATATTAGTAGGTTATTTAATATTTATATTATTTTTTAATAAATTTATTAACCGTTATCTTCTTCATGGACAAACAATTGAAATTATTTGAACTATTTTACCTGCAATTATTTTATTATTTATTGCCTTCCCATCATTACGTTTATTATATTTACTTGAT
>GLCOG096-19|Glossina fuscipes|COII-COI|MN586506
TTAGCAGGTATGCCTCGTCGCTACTCTGATTATCCAGATGCTTACACAACTTGAAATGTAATTTCAACAATTGGGTCAACAATTTCTTTATTAGGAATTATCTTTTTCTTTTTCATTATTTGAGAAAGATTAGTAAGTCAACGAAAAGTAATTTTTCCTATTCAATTAAATTCTTCAATTGAATGATTACAAAATACCCCTCCTTCTGAACACAGTTACTCTGAATTACCTTTATTAACTAATTAATTTAACTCTAATATGGCAGAATAGTGCAATGAATTTAAGCTTCATATATAAAGTATTTTACTTTTTTTAGAAATGTCCACTTGAATATTAATAGGCCTTCAAGATAGTTCTTCTCCTCTTATAGAACAATTGATTTTTTTTCATGATCATGCATTAATAATCTTAGTAATAATTACTATATTAGTAGGTTATTTAATATTTATATTATTTTTTAATAAATTTATTAACCGTTATCTTCTTCATGGACAAACAATTGAAATTATTTGAACTATTTTACCTGCAATTATTTTATTATTTATTGCCTTCCCATCATTACGTTTATTATATTTACTT
>GLCOG092-19|Glossina fuscipes|COII-COI|MN586510
TAGCAGGTATGCCTCGTCGCTACTCTGATTATCCAGATGCTTACACAACTTGAAATGTAATTTCAACAATTGGATCAACAATTTCTTTATTAGGAATTATCTTTTTCTTTTTCATTATTTGAGAAAGATTAGTAAGTCAACGAAAAGTAATTTTTCCTATTCAATTAAATTCTTCAATTGAATGATTACAAAATACCCCTCCTTCNGAACACAGTTACTCTGAATTACCTTTATTAACTAATTAATTTAACTCTAATATGGCAGAATAGTGCAATGAATTTAAGCTTCATATATAAAGTATTTTACTTTTTTTAGAAATGTCCACTTGAATATTAATAGGCCTTCAAGATAGTTCTTCTCCTCTTATAGAACGAATTGATTTTTTTTCATGATCATGCATTAATAATCTTAGTAATAATTACTATATTAGTAGGTTATTTAATATTTATATTATTTTTTAATAAATTTATTAACCGTTATCTTCTTCATGGACAAACNAATTGAAATTATTTGAACTATTTTACCTGCAATTATTTTATTATTTAT
>GLCOG085-19|Glossina fuscipes|COII-COI|MN586517
TTAGCAGGTATACCTCGTCGCTACTCTGATTATCCAGATGCTTACACAACTTGAAATGTAATTTCGACAATTGGATCGACAATTTCTTTATTAGGAATTATCTTTTTCTTTTTCATTATTTGAGAAAGATTAGTAAGTCAACGAAAAGTAATTTTTCCTATTCAATTAAATTCTTCAATTGAATGATTACAAAATACCCCTCCTTCTGAGCACAGTTACTCTGAATTACCTTTATTAACTAATTAATTTAACTCTAATATGGCAGAATAGTGCAATGAATTTAAGCTTCATATATAAAGTATTTTACTTTTTTTAGAAATGTCCACTTGAATATTAATAGGTCTTCAAGATAGTTCTTCTCCTCTTATAGAACAATTAATTTTTTTTCATGATCATGCATTAATAATCTTAGTAATAATTACTATATTAGTAGGTTATTTAATATTTATATTATTTTTTAATAAATTTATTAACCGTTATCTTCTTCATGGACAAACAATTGAAATTATTTGAACTATTTTACCTGCAATTATTTTATTATTTATTGCCTTCCCATCATTACGTTTATTATATTTACTTGAT
>GLCOG062-19|Glossina fuscipes|COII-COI|MN586537
TTAGCAGGTATGCCTCGTCGCTACTCTGATTATCCAGATGCTTACACAACTTGAAATGTAATTTCGACAATTGGATCGACAATTTCTTTATTAGGAATTATCTTTTTCTTTTTCATTATTTGAGAAAGATTAGTAAGTCAACGAAAAGTAATTTTTCCTATTCAATTAAATTCTTCAATTGAATGATTACAAAATACCCCTCCTTCTGAGCACAGTTACTCTGAATTACCTTTATTAACTAATTAATTTAACTCTAATATGGCAGAATAGTGCAATGAATTTAAGCTTCATATATAAAGTATTTTACTTTTTTTAGAAATGTCCACTTGAATATTAATAGGTCTTCAAGATAGTTCTTCTCCTCTTATAGAACAATTAATTTTTTTTCATGATCATGCATTAATAATCTTAGTAATAATTACTATATTAGTAGGTTATTTAATATTTATATTATTTTTTAATAAATTTATTAACCGTTATCTTCTTCATGGACAAACAATTGAAATTATTTGAACTATTTTACCTGCAATTATTTTATTATTTATTGCCTTCCCATCATTACGTTTATTATATTTACTTGATGA
>GLCOG034-19|Glossina fuscipes|COII-COI|MN586563
TTAGCAGGTATGCCTCGTCGCTACTCTGATTATCCAGATGCTTACACAACTTGAAATGTAATTTCGACAATTGGATCAACAATTTCTTTATTAGGAATTATCTTTTTCTTTTTCATTATTTGAGAAAGATTAGTAAGTCAACGAAAAGTAATTTTTCCTATTCAATTAAATTCTTCAATTGAATGATTACAAAATACCCCTCCTTCTGAACACAGTTACTCTGAATTACCTTTATTAACTAATTAATTTAACTCTAATATGGCAGAATAGTGCAATGAATTTAAGCTTCATATATAAAGTATTTTACTTTTTTTAGAAATGTCCACTTGAATATTAATAGGTCTTCAAGATAGTTCTTCTCCTCTTATAGAACAATTAATTTTTTTTCATGATCATGCATTAATAATCTTAGTAATAATTACTATATTAGTAGGTTATTTAATATTTATATTATTTTTTAATAAATTTATTAACCGTTATCTTCTTCATGGACAAACAATTGAAATTATTTGAACTATTTTACCTGCAATTATTTTATTATTTATTGCCTTCCCATCATTACGTTTATTATATTTACTTGATGAA
>GLCOG059-19|Glossina fuscipes|COII-COI|MN586540
TTAGCAGGTATGCCTCGTCGCTACTCTGATTATCCAGATGCTTACACAACTTGAAATGTAATTTCAACAATTGGAGTCAACAATTTCTTTATTAGGAATTATCTTTTTCTTTTTCATTATTTGAGAAAGATTAGTAAGTCAACGAAAAGTAATTTTTCCTATTCAATTAAATTCTTCAATTGAATGATTACAAAATACCCCTCCCTCTGAACACAGTTACTCTGAATTACCTTTATTAACTAATTAATTTAACTCTAATATGGCAGAATAGTGCAATGAATTTAAGCTTCATATATAAAGTATTTTACTTTTTTTAGAAATGTCCACTTGAATATTAATAGGCCTTCAAGATAGTTCTTCTCCTCTTATAGAACAATTGATTTTTTTTCATGATCATGCATTAATAATCTTAGTAATAATTACTATATTAGTAGGATATTTAATATTTATATTATTTTTTAATAAATTTATTAACCGTTATCTTCTTCATGGACAAACAATTGAAATTATTTGAACTATTTTACCTGCAATTATTTTATTATTTATTGCCTTCCCATCATTACGTTTATTATATTTACTTGATGA
>GLCOG063-19|Glossina fuscipes|COII-COI|MN586536
TTAGCAGGTATGCCTCGTCGCTACTCTGATTATCCAGATGCTTACACAACTTGAAATGTAATTTCAACAATTGGGTCAACAATTTCTTTATTAGGAATTATCTTTTTCTTTTTCATTATTTGAGAAAGATTAGTAAGTCAACGAAAAGTAATTTTTCCTATTCAATTAAATTCTTCAATTGAATGATTACAAAATACTCCTCCTTCTGAACACAGTTACTCTGAATTACCTTTATTAACTAATTAATTTAACTCTAATATGGCAGAATAGTGCAATGAATTTAAGCTTCATATATAAAGTATTTTACTTTTTTTAGAAATGTCCACTTGAATATTAATAGGCCTTCAAGATAGTTCTTCTCCTCTTATAGAACAATTGATTTTTTTTCATGATCATGCATTAATAATCTTAGTAATAATTACTATATTAGTAGGTTATTTAATATTTATATTATTTTTTAATAAATTTATTAACCGTTATCTTCTTCATGGACAAACAATTGAAATTATTTGAACTATTTTACCTGCAATTATTTTATTATTTATTGCCTTCCCATCATTACGTTTATTATATTTACTTGA
>GLCOG024-19|Glossina fuscipes|COII-COI|MN586572
TTAGCAGGTATGCCTCGTCGCTACTCTGATTATCCAGATGCTTACACAACTTGAAATGTAATTTCAACAATTGGGTCAACAATTTCTTTATTAGGAATTATCTTTTTCTTTTTCATTATTTGAGAAAGATTAGTAACTCAACGAAAAGTAATTTTTCCTATTCAATTAAATTCTTCAATTGAATGATTACAAAATACCCCTCCCTCTGAACACAGTTACTCTGAATTACCTTTATTAACTAATTAATTTAACTCTAATATGGCAGAATAGTGCAATGAATTTAAGCTTCATATATAAAGTATTTTACTTTTTTTAGAAATGTCCACTTGAATATTAATAGGCCTTCAAGATAGTTCTTCTCCTCTTATAGAACAATTGATTTTTTTTCATGATCATGCATTAATAATCTTAGTAATAATTACTATATTAGTAGGATATTTAATATTTATATTATTTTTTAATAAATTTATTAACCGTTATCTTCTTCATGGACAAACAATTGAAATTATTTGAACTATTTTACCTGCAATTATTTTATTATTTATTGCCTTCCCATCATTACGTTTATTATATTTACTTGATGA
>GLCOG029-19|Glossina fuscipes|COII-COI|MN586568
TTAGCAGGTATGCCTCGTCGCTACTCTGATTATCCAGATGCTTACACAACTTGAAATGTAATTTCAACAATTGGGTCAACAATTTCTTTATTAGGAATTATCTTTTTCTTTTTCATTATTTGAGAAAGATTAGTAAGTCAACGAAAAGTAATTTTTCCTATTCAATTAAATTCTTCAATTGAATGATTACAAAATACTCCTCCTTCTGAACACAGTTACTCTGAATTACCTTTATTAACTAATTAATTTAACTCTAATATGGCAGAATAGTGCAATGAATTTAAGCTTCATATATAAAGTATTTTACTTTTTTTAGAAATGTCCACTTGAATATTAATAGGCCTTCAAGATAGTTCTTCTCCTCTTATAGAACAATTGATTTTTTTTCATGATCATGCATTAATAATCTTAGTAATAATTACTATATTAGTAGGTTATTTAATATTTATATTATTTTTTAATAAATTTATTAACCGTTATCTTCTTCATGGACAAACAATTGAAATTATTTGAACTATTTTACCTGCAATTATTTTATTATTTATTGCCTTCCCATCATTACGTTTATTATATTTACTTG
>GLCOG033-19|Glossina fuscipes|COII-COI|MN586564
TTAGCAGGTATGCCTCGTCGCTACTCTGATTATCCAGATGCTTACACAACTTGAAATGTAATTTCAACAATTGGGTCAACAATTTCTTTATTAGGAATTATCTTTTTCTTTTTCATTATTTGAGAAAGATTAGTAAGTCAACGAAAAGTAATTTTTCCTATTCAATTAAATTCTTCAATTGAATGATTACAAAATACCCCTCCTTCTGAGCACAGTTACTCTGAATTACCTTTATTAACTAATTAATTTAACTCTAATATGGCAGAATAGTGCAATGAATTTAAGCTTCATATATAAAGTATTTTACTTTTTTTAGAAATGTCCACTTGAATATTAATAGGTCTTCAAGATAGTTCTTCTCCTCTTATAGAACAATTAATTTTTTTTCATGATCATGCATTAATAATCTTAGTAATAATTACTATATTAGTAGGATATTTAATATTTATATTATTTTTTAATAAATTTATTAACCGTTATCTTCTTCATGGACAAACAATTGAAATTATTTGAACTATTTTACCTGCAATTATTTTATTATTTATTGCCTTCCCATCATTACGTTTATTATATTTACTTGATGA
>GLCOG060-19|Glossina fuscipes|COII-COI|MN586539
TTAGCAGGTATGCCTCGTCGCTACTCTGATTATCCAGATGCTTACACAACTTGAAATGTAATTTCAACAATTGGGTCAACAATTTCTTTATTAGGAATTATCTTTTTCTTTTTCATTATTTGAGAAAGATTAGTAAGTCAACGAAAAGTAATTTTTCCTATTCAATTAAATTCTTCAATTGAATGATTACAAAATACCCCTCCCTCTGAACACAGTTACTCTGAATTACCTTTATTAACTAATTAATTTAACTCTAATATGGCAGAATAGTGCAATGAATTTAAGCTTCATATATAAAGTATTTTACTTTTTTTAGAAATGTCCACTTGAATATTAATAGGCCTTCAAGATAGTTCTTCTCCTCTTATAGAACAATTGATTTTTTTTCATGATCATGCATTAATAATCTTAGTAATAATTACTATATTAGTAGGTTATTTAATATTTATATTATTTTTTAATAAATTTATTAACCGTTATCTTCTTCATGGACAAACAATTGAAATTATTTGAACTATTTTACCTGCAATTATTTTATTATTTATTGCCTTCCCATCATTACGTTTATTATATTTACTTGATG
>GLCOG030-19|Glossina fuscipes|COII-COI|MN586567
TTAGCAGGTATGCCTCGTCGCTACTCTGATTATCCAGATGCTTACACAACTTGAAATGTAATTTCGACAATTGGATCGACAATTTCTTTATTAGGAATTATCTTTTTCTTTTTCATTATTTGAGAAAGATTAGTAAGTCAACGAAAAGTAATTTTTCCTATTCAATTAAATTCTTCAATTGAATGATTACAAAATACCCCTCCTTCTGAGCACAGTTACTCTGAATTACCTTTATTAACTAATTAATTTAACTCTAATATGGCAGAATAGTGCAATGAATTTAAGCTTCATATATAAAGTATTTTACTTTTTTTAGAAATGTCCACTTGAATATTAATAGGTCTTCAAGATAGTTCTTCTCCTCTTATAGAACAATTAATTTTTTTTCATGATCACGCATTAATAATCTTAGTAATAATTACTATATTAGTAGGTTATTTAATATTTATATTATTTTTTAATAAATTTATTAACCGTTATCTTCTTCATGGACAAACAATTGAAATTATTTGAACTATTTTACCTGCAATTATTTTATTATTTATTGCCTTCCCATCATTACGTTTATTATATTTACTTGATG
>GLCOG065-19|Glossina fuscipes|COII-COI|MN586534
TTAGCAGGTATGCCTCGTCGCTACTCTGATTATCCAGATGCTTACACAACTTGAAATGTAATTTCAACAATTGGGTCAACAATTTCTTTATTAGGAATTATCTTTTTATTTTTCATTATTTGAGAAAGATTAGTAAGTCAACGAAAAGTAATTTTTCCTATTCAATTAAATTCTTCAATTGAATGATTACAAAATACCCCTCCTTCTGAGCACAGTTACTCTGAATTACCTTTATTAACTAATTAATTTAACTCTAATATGGCAGAATAGTGCAATGAATTTAAGCTTCATATATAAAGTATTTTACTTTTTTTAGAAATGTCCACTTGAATATTAATAGGCCTTCAAGATAGTTCTTCTCCTCTTATAGAACAATTAATTTTTTTTCATGATCATGCATTAATAATCTTAGTAATAATTACTATATTAGTAGGTTATTTAATATTTATATTATTTTTTAATAAATTTATTAACCGTTATCTTCTTCATGGACAAACAATTGAAATTATTTGAACTATTTTACCTGCAATTATTTTATTATTTATTGCCTTCCCATCATTACGTTTATTATATTTACTTGATGA
>GLCOG052-19|Glossina fuscipes|COII-COI|MN586547
TTAGCAGGTATGCCTCGTCGCTACTCTGATTATCCAGATGCTTACACAACTTGAAATGTAATTTCAACAATTGGGTCAACAATTTCTTTATTAGGAATTATCTTTTTCTTTTTCATTATTTGAGAAAGATTAGTAAGTCAACGAAAAGTAATTTTTCCTATTCAATTAAATTCTTCAATTGAATGATTACAAAATACCCCTCCCTCTGAACACAGTTACTCTGAATTACCTTTATTAACTAATTAATTTAACTCTAATATGGCAGAATAGTGCAATGAATTTAAGCTTCATATATAAAGTATTTTACTTTTTTTAGAAATGTCCACTTGAATATTAATAGGCCTTCAAGATAGTTCTTCTCCTCTTATAGAACAATTGATTTTTTTTCATGATCATGCATTAATAATCTTAGTAATAATTACTATATTAGTAGGTTATTTAATATTTATATTATTTTTTAATAAATTTATTAACCGTTATCTTCTTCATGGACAAACAATTGAAATTATTTGAACTATTTTACCTGCAATTATTTTATTATTTATTGCCTTCCCATCATTACGTTTATTATATTTACTTGATGA
>GLCOG039-19|Glossina fuscipes|COII-COI|MN586558
TTAGCAGGTATGCCTCGTCGCTACTCTGATTATCCAGATGCTTACACAACTTGAAATGTAATTTCGACAATTGGATCGACAATTTCTTTATTAGGAATTATCTTTTTCTTTTTCATTATTTGAGAAAGATTAGTAAGTCAACGAAAAGTAATTTTTCCTATTCAATTAAATTCTTCAATTGAATGATTACAAAATACCCCTCCTTCTGAGCACAGTTACTCTGAATTACCTTTATTAACTAATTAATTTAACTCTAATATGGCAGAATAGTGCAATGAATTTAAGCTTCATATATAAAGTATTTTACTTTTTTTAGAAATGTCCACTTGAATATTAATAGGTCTTCAAGATAGTTCTTCTCCTCTTATAGAACAATTAATTTTTTTTCATGATCATGCATTAATAATCTTAGTAATAATTACTATATTAGTAGGTTATTTAATATTTATATTATTTTTTAATAAATTTATTAACCGTTATCTTCTTCATGGACAAACAATTGAAATTATTTGAACTATTTTACCTGCAATTATTTTATTATTTATTGCCTTCCCATCATTACGTTTATTATATTTACTTGA
>GLCOG054-19|Glossina fuscipes|COII-COI|MN586545
TTAGCAGGTATGCCTCGTCGCTACTCTGATTATCCAGATGCTTACACAACTTGAAATGTAATTTCAGACAATTGGATCAGACAATTTCTTTATTAGGAATTATCTTTTTCTTTTTCATTATTTGAGAAAGATTAGTAAGTCAACGAAAAGTAATTTTTCCTATTCAATTAAATTCTTCAATTGAATGATTACAAAATACCCCTCCTTCTGAGCACAGTTACTCTGAATTACCTTTATTAACTAATTAATTTAACTCTAATATGGCAGAATAGTGCAATGAATTTAAGCTTCATATATAAAGTATTTTACTTTTTTTAGAAATGTCCACTTGAATATTAATAGGTCTTCAAGATAGTTCTTCTCCTCTTATAGAACAATTAATTTTTTTTCATGATCATGCATTAATAATCTTAGTAATAATTACTATATTAGTAGGATATTTAATATTTATATTATTTTTTAATAAATTTATTAACCGTTATCTTCTTCATGGACAAACAATTGAAATTATTTGAACTATTTTACCTGCAATTATTTTATTATTTATTGCCTTCCCATCATTACGTTTATTATATTTACTTGATGA
>GLCOG041-19|Glossina fuscipes|COII-COI|MN586556
TTAGCAGGTATACCTCGTCGCTACTCTGATTATCCAGATGCTTACACAACTTGAAATGTAATTTCAACAATTGGGTCAACAATTTCTTTATTAGGAATTATCTTTTTCTTTTTCATTATTTGAGAAAGATTAGTAAGTCAACGAAAAGTAATTTTTCCTATTCAATTAAATTCTTCAATTGAATGATTACAAAATACCCCTCCTTCTGAACACAGTTACTCTGAATTACCTTTATTAACTAATTAATTTAACTCTAATATGGCAGAATAGTGCAATGAATTTAAGCTTCATATATAAAGTATTTTACTTTTTTTAGAAATGTCCACTTGAATATTAATAGGCCTTCAAGATAGTTCTTCTCCTCTTATAGAACAATTAATTTTTTTTCATGATCATGCATTAATAATCTTAGTAATAATTACTATATTAGTAGGTTATTTAATATTTATATTATTTTTTAATAAATTTATTAACCGTTATCTTCTTCATGGACAAACAATTGAAATTATTTGAACTATTTTACCTGCAATTATTTTATTATTTATTGCCTTCCCATCATTACGTTTATTATATTTACTTGATG
>GLCOG068-19|Glossina fuscipes|COII-COI|MN586531
TTAGCAGGTATGCCTCGTCGCTACTCTGATTATCCAGATGCTTACACAACTTGAAATGTAATTTCAACAATTGGGTCAACAATTTCTTTATTAGGAATTATCTTTTTCTTTTTCATTATTTGAGAAAGATTAGTAAGTCAACGAAAAGTAATTTTTCCTATTCAATTAAATTCTTCAATTGAATGATTACAAAATACTCCTCCTTCTGAACACAGTTACTCTGAATTACCTTTATTAACTAATTAATTTAACTCTAATATGGCAGAATAGTGCAATGAATTTAAGCTTCATATATAAAGTATTTTACTTTTTTTAGAAATGTCCACTTGAATATTAATAGGCCTTCAAGATAGTTCTTCTCCTCTTATAGAACAATTGATTTTTTTTCATGATCATGCATTAATAATCTTAGTAATAATTACTATATTAGTAGGATATTTAATATTTATATTATTTTTTAATAAATTTATTAACCGTTATCTTCTTCATGGACAAACAATTGAAATTATTTGAACTATTTTACCTGCAATTATTTTATTATTTATTGCCTTCCCATCATTACGTTTATTATATTTACTTGATGA
>GLCOG077-19|Glossina fuscipes|COII-COI|MN586525
TTAGCAGGTATGCCTCGTCGCTACTCTGATTATCCAGATGCTTACACAACTTGAAATGTAATTTCAACAATTGGGTCAACAATTTCTTTATTAGGAATTATCTTTTTCTTTTTCATTATTTGAGAAAGATTAGTAACTCAACGAAAAGTAATTTTTCCTATTCAATTAAATTCTTCAATTGAATGATTACAAAATACCCCTCCCTCTGAACACAGTTACTCTGAATTACCTTTATTAACTAATTAATTTAACTCTAATATGGCAGAATAGTGCAATGAATTTAAGCTTCATATATAAAGTATTTTACTTTTTTTAGAAATGTCCACTTGAATATTAATAGGCCTTCAAGATAGTTCTTCTCCTCTTATAGAACAATTGATTTTTTTTCATGATCATGCATTAATAATCTTAGTAATAATTACTATATTAGTAGGNTATTTAATATTTATATTATTTTTTAATAAATTTATTAACCGTTATCTTCTTCATGGACAAACAATTGAAATTATTTGAACTATTTTACCTGCAATTATTTTATTATTTATTGCCTTCCCATCATTACGTTTATTATATTTACTTGATG
>GLCOG097-19|Glossina fuscipes|COII-COI|MN586505
TTAGCAGGTATGCCTCGTCGCTACTCTGATTATCCAGATGCTTACACAACTTGAAATGTGAATTTCGACGAATTGGATCAACGAATTTCTTTATTAGGAAATTATCTTTTTCTTCTTTCATTATTTGAGAAAAGATTAGTAAGTCGAACGAAAAAGTAATTTTTTCCTATTCAATTAAATTCTTCAATTGAATGATTACAAAATACCCCTCCTTCTGAACACAGTTACTCTGAATTACCTTTATTAACTAATTAATTTAACTCTAATATGGCAGAATAGTGCAATGAATTTAAGCTTCATATATAAAGTATTTTACTTTTTTTAGAAATGTCCACTTGAATATTAATAGGTCTTCAAGATAGTTCTTCTCCTCTTATAGAACGAATTAATTTTTTTTCATGATCATGCATTAATAATCTTAGTAATAATTACTATACTAGTAGGTTATTTAATATTTATATTATTTTTTAATAGAATTTATTAACCGTTATCTTCTTCATGGACGAAACTAATTGAGAATTATTTGAACTATTTTACCTGCGAATTATTTTATTATTTATTGCCTTCCCATCATTACGTTTATTATATTTAC
>GLCOG048-19|Glossina fuscipes|COII-COI|MN586551
TTAGCAGGTATGCCTCGTCGCTACTCTGATTATCCAGATGCTTACACAACTTGAAATGTAATTTCAACAATTGGGTCAACAATTTCTTTATTAGGAATTATCTTTTTCTTTTTCATTATTTGAGAAAGATTAGTAAGTCAACGAAAAGTAATTTTTCCTATTCAATTAAATTCTTCAATTGAATGATTACAAAATACCCCTCCCTCTGAACACAGTTACTCTGAATTACCTTTATTAACTAATTAATTTAACTCTAATATGGCAGAATAGTGCAATGAATTTAAGCTTCATATATAAAGTATTTTACTTTTTTTAGAAATGTCCACTTGAATATTAATAGGCCTTCAAGATAGTTCTTCTCCTCTTATAGAACAATTGATTTTTTTTCATGATCATGCATTAATAATCTTAGTAATAATTACTATATTAGTAGGNTATTTAATATTTATATTATTTTTTAATAAATTTATTAACCGTTATCTTCTTCATGGACAAACAATTGAAATTATTTGAACTATTTTACCTGCAATTATTTTATTATTTATTGCCTTCCCATCATTACGTTTATTATATTTACTTGAG
>GLCOG058-19|Glossina fuscipes|COII-COI|MN586541
TTAGCAGGTATACCTCGTCGCTACTCTGATTATCCAGATGCTTACACAACTTGAAATGTAATTTCAACAATTGGGTCAACAATTTCTTTATTAGGAATTATCTTTTTCTTTTTCATTATTTGAGAAAGATTAGTAAGTCAACGAAAAGTAATTTTTCCTATTCAATTAAATTCTTCAATTGAATGATTACAAAATACTCCTCCTTCTGAACACAGTTACTCTGAATTACCTTTATTAACTAATTAATTTAACTCTAATATGGCAGAATAGTGCAATGAATTTAAGCTTCATATATAAAGTATTTTACTTTTTTTAGAAATGTCCACTTGAATATTAATAGGCCTTCAAGATAGTTCTTCTCCTCTTATAGAACAATTGATTTTTTTTCATGATCATGCATTAATAATCTTAGTAATAATTACTATATTAGTAGGTTATTTAATATTTATATTATTTTTTAATAAATTTATTAACCGTTATCTTCTTCATGGACAAACAATTGAAATTATTTGAACTATTTTACCTGCAATTATTTTATTATTTATTGCCTTCCCATCATTACGTTTATTATATTTACTTGATG
>GLCOG071-19|Glossina fuscipes|COII-COI|MN586529
TTAGCAGGTATGCCTCGTCGCTACTCTGATTATCCAGATGCTTACACAACTTGAAATGTAATTTCAACAATTGGGGTCAACAATTTCTTTATTAGGAATTATCTTTTTCTTTTTCATTATTTGAGAAAGATTAGTAAGTCAACGAAAAGTAATTTTTCCTATTCAATTAAATTCTTCAATTGAATGATTACAAAATACCCCTCCCTCTGAACACAGTTACTCTGAATTACCTTTATTAACTAATTAATTTAACTCTAATATGGCAGAATAGTGCAATGAATTTAAGCTTCATATATAAAGTATTTTACTTTTTTTAGAAATGTCCACTTGAATATTAATAGGCCTTCAAGATAGTTCTTCTCCTCTTATAGAACAATTGATTTTTTTTCATGATCATGCATTAATAATCTTAGTAATAATTACTATATTAGTAGGTTATTTAATATTTATATTATTTTTTAATAAATTTATTAACCGTTATCTTCTTCATGGACAAACAATTGAAATTATTTGAACTATTTTACCTGCAATTATTTTATTATTTATTGCCTTCCCATCATTACGTTTATTATATTTACTTGATG
>GLCOG028-19|Glossina fuscipes|COII-COI|MN586569
TTAGCAGGTATGCCTCGTCGCTACTCTGATTATCCAGATGCTTACACAACTTGAAATGTAATTTCAACAATTGGGTCAACAATTTCTTTATTAGGAATTATCTTTTTCTTTTTCATTATTTGAGAAAGATTAGTAACTCAACGAAAAGTAATTTTTCCTATTCAATTAAATTCTTCAATTGAATGATTACAAAATACCCCTCCCTCTGAACACAGTTACTCTGAATTACCTTTATTAACTAATTAATTTAACTCTAATATGGCAGAATAGTGCAATGAATTTAAGCTTCATATATAAAGTATTTTACTTTTTTTAGAAATGTCCACTTGAATATTAATAGGCCTTCAAGATAGTTCTTCTCCTCTTATAGAACAATTAATTTTTTTTCATGATCATGCATTAATAATCTTAGTAATAATTACTATATTAGTAGGTTATTTAATATTTATATTATTTTTTAATAAATTTATTAACCGTTATCTTCTTCATGGACAAACAATTGAAATTATTTGAACTATTTTACCTGCAATTATTTTATTATTTATTGCCTTCCCATCATTACGTTTATTATATTTACTTGATG
>GLCOG100-19|Glossina fuscipes|COII-COI|MN586502
AGCAGGTATGCCTCGTCGTTACTCTGATTATCCAGATGCCTACACAACTTGAAATGTAATTTCGACAATTGGATCAACAATTCTCTTTATTAGGAATTATCTTTCTTCTTCTTTCATTATTTGAGAAAGATTAGTAAGTCAACGAAAAGTAGTTTTTCCTATTCAATTAAATTCTTCAATTCGAATGATTACAAAATACCCCTCCTTCTGAGCACAGTTACTCTGAATTACCTTTATTAACTAATTAATTTAACTCTAATATGGCAGAATAGTGCAATGAATTTAAGCTTCATATATAAAGTATTTTACTTTTTTTAGAAATGTCCACTTGAATATTAATAGGTCTTCAAGATAGTTCTTCTCCTCTTATAGAACAATTAATTTTTTTTCATGATCATGCATTAATAATCTTAGTAATAATTACTATATTAGTAGGTTATTTAATATTTATATTATTTTTTAATAAATTTATTAACCGTTATCTTCTTCATGGACCAAACTAATTGAAAATTATTTGAACTATTTTACCTGCAATTATTTTATTATTTATTGCCTTCCCATCATTACGTTTATTATATTTAC
>GLCOG098-19|Glossina fuscipes|COII-COI|MN586504
TTAGCAGGTATGCCTCGTCGTTACTCTGATTATCCAGATGCCTACACAACTTGAAATGTAATTTCGACAATTGGATCAACAATTTCTTTATTAGGAATTATCTTTTTCTTTTTCATTATTTGAGAAAGATTAGTAAGTCAACGAAAAGTAGTTTTTCCTATTCAATTAAATTCTTCAATTGAATGATTACAAAATACCCCTCCTTCTGAGCACAGTTACTCTGAATTACCTTTATTAACTAATTAATTTAACTCTAATATGGCAGAATAGTGCAATGAATTTAAGCTTCATATATAAAGTATTTTACTTTTTTTAGAAATGTCCACTTGAATATTAATAGGTCTTCAAGATAGTTCTTCTCCTCTTATAGAACAATTAATTTTTTTTCATGATCATGCATTAATAATCTTAGTAATAATTACTATATTAGTAGGTTATTTAATATTTATATTATTTTTTAATAAATTTATTAACCGTTATCTTCTTCATGGACAAACAATTGAAATTATTTGAACTATTTTACCTGCAATTATTTTATTATTTATTGCCTTCCCATCATTACGTTTATTATATTTAC
>GLCOG042-19|Glossina fuscipes|COII-COI|MN586555
TTAGCAGGTATGCCTCGTCGCTACTCTGATTATCCAGATGCTTACACAACTTGAAATGTAATTTCGACAATTGGATCGACAATTTCTTTATTAGGAATTATCTTTTTCTTTTTCATTATTTGAGAAAGATTAGTAAGTCAACGAAAAGTAATTTTTCCTATTCAATTAAATTCTTCAATTGAATGATTACAAAATACCCCTCCTTCTGAGCACAGTTACTCTGAATTACCTTTATTAACTAATTAATTTAACTCTAATATGGCAGAATAGTGCAATGAATTTAAGCTTCATATATAAAGTATTTTACTTTTTTTAGAAATGTCCACTTGAATATTAATAGGTCTTCAAGATAGTTCTTCTCCTCTTATAGAACAATTAATTTTTTTTCATGATCATGCATTAATAATCTTAGTAATAATTACTATATTAGTAGGTTATTTAATATTTATATTATTTTTTAATAAATTTATTAACCGTTATCTTCTTCATGGACAAACAATTGAAATTATTTGAACTATTTTACCTGCAATTATTTTATTATTTATTGCCTTCCCATCATTACGTTTATTATATTTACTTGATGA
>GLCOG090-19|Glossina fuscipes|COII-COI|MN586512
AGCAGGTATGCCTCGTCGCTACTCTGATTATCCAGATGCTTACACAACTTGAAATGTAATTTCAACAATTGGGTCAACAATTTCTTTATTAGGAATTATCTTTTTCTTTTTCATTATTTGAGAAAGATTAGTAAGTCAACGAAAAGTAATTTTTCCTATTCAATTAAATTCTTCAATTGAATGATTACAAAATACCCCTCCTTCTGAACACAGTTACTCTGAATTACCTTTATTAACTAATTAATTTAACTCTAATATGGCAGAATAGTGCAATGAATTTAAGCTTCATATATAAAGTATTTTACTTTTTTTAGAAATGTCCACTTGAATATTAATAGGCCTTCAAGATAGTTCTTCTCCTCTTATAGAACAATTGATTTTTTTTCATGATCATGCATTAATAATCTTAGTAATAATTACTATATTAGTAGGTTATTTAATATTTATATTATTTTTTAATAAATTTTATTAACCGTTATCTTTCTTTCATGGACAAACAATTTGAAATTATTTCGAACTATTTTTACCTTGCAATTATTTTTATTATTTTATTCGCNTTCCCCATCATTACGTTTATTAT
>GLCOG064-19|Glossina fuscipes|COII-COI|MN586535
TTAGCAGGTATGCCTCGTCGCTACTCTGATTATCCAGATGCTTACACAACTTGAAATGTAATTTCAACAATTGGGTCAACAATTTCTTTATTAGGAATTATCTTTTTCTTTTTCATTATTTGAGAAAGATTAGTAAGTCAACGAAAAGTAATTTTTCCTATTCAATTAAATTCTTCAATTGAATGATTACAAAATACTCCTCCTTCTGAACACAGTTACTCTGAATTACCTTTATTAACTAATTAATTTAACTCTAATATGGCAGAATAGTGCAATGAATTTAAGCTTCATATATAAAGTATTTTACTTTTTTTAGAAATGTCCACTTGAATATTAATAGGTCTTCAAGATAGTTCTTCTCCTCTTATAGAACAATTGATTTTTTTTCATGATCATGCATTAATAATCTTAGTAATAATTACTATATTAGTAGGATATTTAATATTTATATTATTTTTTAATAAATTTATTAACCGTTATCTTCTTCATGGACAAACAATTGAAATTATTTGAACTATTTTACCTGCAATTATTTTATTATTTATTGCCTTCCCATCATTACGTTTATTATATTTACTTGATGA
>GLCOG016-19|Glossina fuscipes|COII-COI|MN586578
TTAGCAGGTATGCCTCGTCGCTACTCTGATTATCCAGATGCTTACACAACTTGAAATGTAATTTCAACAATTGGGTCAACAATTTCTTTATTAGGAATTATCTTTTTCTTTTTCATTATTTGAGAAAGATTAGTAAGTCAACGAAAAGTAATTTTTCCTATTCAATTAAATTCTTCAATTGAATGATTACAAAATACTCCTCCTTCTGAACACAGTTACTCTGAATTACCTTTATTAACTAATTAATTTAACTCTAATATGGCAGAATAGTGCAATGAATTTAAGCTTCATATATAAAGTATTTTACTTTTTTTAGAAATGTCCACTTGAATATTAATAGGTCTTCAAGATAGTTCTTCTCCTCTTATAGAACAATTGATTTTTTTTCATGATCATGCATTAATAATCTTAGTAATAATTACTATATTAGTAGGATATTTAATATTTATATTATTTTTTAATAAATTTATTAACCGTTATCTTCTTCATGGACAAACAATTGAAATTATTTGAACTATTTTACCTGCAATTATTTTATTATTTATTGCCTTCCCATCATTACGTTTATTATATTTACTTGATG
>GLCOG031-19|Glossina fuscipes|COII-COI|MN586566
TTAGCAGGTATACCTCGTCGCTACTCTGATTATCCAGATGCTTACACAACTTGAAATGTAATTTCAACAATTGGGTCAACAATTTCTTTATTAGGAATTATCTTTTTCTTTTTCATTATTTGAGAAAGATTAGTAAGTCAACGAAAAGTAATTTTTCCTATTCAATTAAATTCTTCAATTGAATGATTACAAAATACTCCTCCTTCTGAACACAGTTACTCTGAATTACCTTTATTAACTAATTAATTTAACTCTAATATGGCAGAATAGTGCAATGAATTTAAGCTTCATATATAAAGTATTTTACTTTTTTTAGAAATGTCCACTTGAATATTAATAGGCCTTCAAGATAGTTCTTCTCCTCTTATAGAACAATTGATTTTTTTTCATGATCATGCATTAATAATCTTAGTAATAATTACTATATTAGTAGGTTATTTAATATTTATATTATTTTTTAATAAATTTATTAACCGTTATCTTCTTCATGGACAAACAATTGAAATTATTTGAACTATTTTACCTGCAATTATTTTATTATTTATTGCCTTCCCATCATTACGTTTATTATATTTACTTGATG
>GLCOG036-19|Glossina fuscipes|COII-COI|MN586561
TTAGCAGGTATGCCTCGTCGCTACTCTGATTATCCAGATGCTTACACAACTTGAAATGTAATTTCAACAATTGGGTCAACAATTTCTTTATTAGGAATTATCTTTTTCTTTTTCATTATTTGAGAAAGATTAGTAAGTCAACGAAAAGTAATTTTTCCTATTCAATTAAATTCTTCAATTGAATGATTACAAAATACTCCTCCTTCTGAACACAGTTACTCTGAATTACCTTTATTAACTAATTAATTTAACTCTAATATGGCAGAATAGTGCAATGAATTTAAGCTTCATATATAAAGTATTTTACTTTTTTTAGAAATGTCCACTTGAATATTAATAGGCCTTCAAGATAGTTCTTCTCCTCTTATAGAACAATTGATTTTTTTTCATGATCATGCATTAATAATCTTAGTAATAATTACTATATTAGTAGGTTATTTAATATTTATATTATTTTTTAATAAATTTATTAACCGTTATCTTCTTCATGGACAAACAATTGAAATTATTTGAACTATTTTACCTGCAATTATTTTATTATTTATTGCCTTCCCATCATTACGTTTATTATATTTACTTGATGAT
>GLCOG049-19|Glossina fuscipes|COII-COI|MN586550
TTAGCAGGTATGCCTCGTCGCTACTCTGATTATCCAGATGCTTACACAACTTGAAATGTAATTTCAACAATTGGGTCAACAATTTCTTTATTAGGAATTATCTTTTTCTTTTTCATTATTTGAGAAAGATTAGTAAGTCAACGAAAAGTAATTTTTCCTATTCAATTAAATTCTTCAATTGAATGATTACAAAATACTCCTCCTTCTGAACACAGTTACTCTGAATTACCTTTATTAACTAATTAATTTAACTCTAATATGGCAGAATAGTGCAATGAATTTAAGCTTCATATATAAAGTATTTTACTTTTTTTAGAAATGTCCACTTGAATATTAATAGGCCTTCAAGATAGTTCTTCTCCTCTTATAGAACAATTGATTTTTTTTCATGATCATGCATTAATAATCTTAGTAATAATTACTATATTAGTAGGTTATTTAATATTTATATTATTTTTTAATAAATTTATTAACCGTTATCTTCTTCATGGACAAACAATTGAAATTATTTGAACTATTTTACCTGCAATTATTTTATTATTTATTGCCTTCCCATCATTACGTTTATTATATTTACTTGATGA
>GLCOG095-19|Glossina fuscipes|COII-COI|MN586507
TTAGCAGGTATGCCTCGTCGTTACTCTGATTATCCAGATGCCTACACAACTTGAAATGTAATTTCGACAATTGGATCAACAATTTCTTTATTAGGAATTATCTTTTTCTTTTTCATTATTTGAGAAAGATTAGTAAGTCAACGAAAAGTAGTTTTTCCTATTCAATTAAATTCTTCAATTGAATGATTACAAAATACCCCTCCTTCTGAGCACAGTTACTCTGAATTACCTTTATTAACTAATTAATTTAACTCTAATATGGCAGAATAGTGCAATGAATTTAAGCTTCATATATAAAGTATTTTACTTTTTTTAGAAATGTCCACTTGAATATTAATAGGTCTTCAAGATAGTTCTTCTCCTCTTATAGAACAATTAATTTTTTTTCATGATCATGCATTAATAATCTTAGTAATAATTACTATATTAGTAGGTTATTTAATATTTATATTATTTTTTAATAAATTTATTAACCGTTATCTTCTTCATGGACAAACAATTGAAATTATTTGAACTATTTTACCTGCAATTATTTTATTATTTATTGCCTTCCCATCATTACGTTTATTATATTTACTTGA
>GLCOG032-19|Glossina fuscipes|COII-COI|MN586565
TTAGCAGGTATGCCTCGTCGCTACTCTGATTATCCAGATGCTTACACAACTTGAAATGTAATTTCGACAATTGGATCAGACAATTTCTTTATTAGGAATTATCTTTTTCTTTTTCATTATTTGAGAAAGATTAGTAAGTCAACGAAAAGTAATTTTTCCTATTCAATTAAATTCTTCAATTGAATGATTACAAAATACCCCTCCTTCTGAGCACAGTTACTCTGAATTACCTTTATTAACTAATTAATTTAACTCTAATATGGCAGAATAGTGCAATGAATTTAAGCTTCATATATAAAGTATTTTACTTTTTTTAGAAATGTCCACTTGAATATTAATAGGTCTTCAAGATAGTTCTTCTCCTCTTATAGAACAATTAATTTTTTTTCATGATCATGCATTAATAATCTTAGTAATAATTACTATATTAGTAGGATATTTAATATTTATATTATTTTTTAATAAATTTATTAACCGTTATCTTCTTCATGGACAAACAATTGAAATTATTTGAACTATTTTACCTGCAATTATTTTATTATTTATTGCCTTCCCATCATTACGTTTATTATATTTACTTGAT
>GLCOG099-19|Glossina fuscipes|COII-COI|MN586503
TTAGCAGGTATGCCTCGTCGTTACTCTGATTATCCAGATGCCTACACAACTTGAAATGTAATTTTCGACAATTGGATCAACAATTTCCTTTATTAGGAATTATCTTTTTTCTTTTTCATTATTTGAGAAAGATTAGTAAGTCAACGAAAAGTAGTTTTTCCTATTCAATTAAATTCTTCAATTCGAATGATTACAAAATACCCCTCCTTCTGAGCACAGTTACTCTGAATTACCTTTATTAACTAATTAATTTAACTCTAATATGGCAGAATAGTGCAATGAATTTAAGCTTCATATATAAAGTATTTTACTTTTTTTAGAAATGTCCACTTGAATATTAATAGGTCTTCAAGATAGTTCTTCTCCTCTTATAGAACAATTAATTTTTTTTCATGATCATGCATTAATAATCTTAGTAATAATTACTATATTAGTAGGTTATTTAATATTTATATTATTTTTTAATAAATTTATTAACCGTTATCTTCTTCATGGACAAACGAATTGAAATTATTTGAACTATTTTACCTGCAATTATTTTATTATTTATTGCCTTCCCATCATTACGTTTATTATATTTAC
>GLCOG047-19|Glossina fuscipes|COII-COI|MN586552
TTAGCAGGTATGCCTCGTCGCTACTCTGATTATCCAGATGCTTACACAACTTGAAATGTAATTTCAACAATTGGGTCAACAATTTCTTTATTAGGAATTATCTTTTTCTTTTTCATTATTTGAGAAAGATTAGTAAGTCAACGAAAAGTAATTTTTCCTATTCAATTAAATTCTTCAATTGAATGATTACAAAATACCCCTCCCTCTGAACACAGTTACTCTGAATTACCTTTATTAACTAATTAATTTAACTCTAATATGGCAGAATAGTGCAATGAATTTAAGCTTCATATATAAAGTATTTTACTTTTTTTAGAAATGTCCACTTGAATATTAATAGGCCTTCAAGATAGTTCTTCTCCTCTTATAGAACAATTGATTTTTTTTCATGATCATGCATTAATAATCTTAGTAATAATTACTATATTAGTAGGATATTTAATATTTATATTATTTTTTAATAAATTTATTAACCGTTATCTTCTTCATGGACAAACAATTGAAATTATTTGAACTATTTTACCTGCAATTATTTTATTATTTATTGCCTTCCCATCATTACGTTTATTATATTTACTTGATGA
>GLCOG017-19|Glossina fuscipes|COII-COI|MN586577
TTAGCAGGTATGCCTCGTCGCTACTCTGATTATCCAGATGCTTACACAACTTGAAATGTAATTTCGACAATTGGATCGACAATTTCTTTATTAGGAATTATCTTTTTCTTTTTCATTATTTGAGAAAGATTAGTAAGTCAACGAAAAGTAATTTTTCCTATTCAATTAAATTCTTCAATTGAATGATTACAAAATACCCCTCCTTCTGAGCACAGTTACTCTGAATTACCTTTATTAACTAATTAATTTAACTCTAATATGGCAGAATAGTGCAATGAATTTAAGCTTCATATATAAAGTATTTTACTTTTTTTAGAAATGTCCACTTGAATATTAATAGGTCTTCAAGATAGTTCTTCTCCTCTTATAGAACAATTAATTTTTTTTCATGATCATGCATTAATAATCTTAGTAATAATTACTATATTAGTAGGTTATTTAATATTTATATTATTTTTTAATAAATTTATTAACCGTTATCTTCTTCATGGACAAACAATTGAAATTATTTGAACTATTTTACCTGCAATTATTTTATTATTTATTGCCTTCCCATCATTACGTTTATTATATTTACTTGATG
>GLCOG066-19|Glossina fuscipes|COII-COI|MN586533
TTAGCAGGTATGCCTCGTCGCTACTCTGATTATCCAGATGCTTACACAACTTGAAATGTAATTTCAACAATTGGGTCAACAATTTCTTTATTAGGAATTATCTTTTTCTTTTTCATTATTTGAGAAAGATTAGTAAGTCAACGAAAAGTAATTTTTCCTATTCAATTAAATTCTTCAATTGAATGATTACAAAATACTCCTCCTTCTGAACACAGTTACTCTGAATTACCTTTATTAACTAATTAATTTAACTCTAATATGGCAGAATAGTGCAATGAATTTAAGCTTCATATATAAAGTATTTTACTTTTTTTAGAAATGTCCACTTGAATATTAATAAGCCTTCAAGATAGTTCTTCTCCTCTTATAGAACAATTGATTTTTTTTCATGATCATGCATTAATAATCTTAGTAATAATTACTATATTAGTAGGTTATTTAATATTTATATTATTTTTTAATAAATTTATTAACCGTTATCTTCTTCATGGACAAACAATTGAAATTATTTGAACTATTTTACCTGCAATTATTTTATTATTTATTGCCTTCCCATCATTACGTTTATTATATTTACTTGATG
>GLCOG022-19|Glossina fuscipes|COII-COI|MN586573
TTAGCAGGTATGCCTCGTCGCTACTCTGATTATCCAGATGCTTACACAACTTGAAATGTAATTTCGACAATTGGATCAACAATTTCTTTATTAGGAATTATCTTTTTCTTTTTCATTATTTGAGAAAGATTAGTAAGTCAACGAAAAGTAATTTTTCCTATTCAATTAAATTCTTCAATTGAATGATTACAAAATACCCCTCCTTCTGAGCACAGTTACTCTGAATTACCTTTATTAACTAATTAATTTAACTCTAATATGGCAGAATAGTGCAATGAATTTAAGCTTCATATATAAAGTATTTTACTTTTTTTAGAAATGTCCACTTGAATATTAATAGGTCTTCAAGATAGTTCTTCTCCTCTTATAGAACAATTAATTTTTTTTCATGATCATGCATTAATAATCTTAGTAATAATTACTATATTAGTAGGTTATTTAATATTTATATTATTTTTTAATAAATTTATTAACCGTTATCTTCTTCATGGACAAACAATTGAAATTATTTGAACTATTTTACCTGCAATTATTTTATTATTTATTGCCTTCCCATCATTACGTTTATTATATTTACTTGA
>GLCOG055-19|Glossina fuscipes|COII-COI|MN586544
TTAGCAGGTATGCCTCGTCGCTACTCTGATTATCCAGATGCTTACACAACTTGAAATGTAATTTCGACAATTGGATCAACAATTTCTTTATTAGGAATTATCTTTTTCTTTTTCATTATTTGAGAAAGATTAGTAAGTCAACGAAAAGTAATTTTTCCTATTCAATTAAATTCTTCAATTGAATGATTACAAAATACCCCTCCTTCTGAACACAGTTACTCTGAATTACCTTTATTAACTAATTAATTTAACTCTAATATGGCAGAATAGTGCAATGAATTTAAGCTTCATATATAAAGTATTTTACTTTTTTTAGAAATGTCCACTTGAATATTAATAGGTCTTCAAGATAGTTCTTCTCCTCTTATAGAACAATTAATTTTTTTTCATGATCATGCATTAATAATCTTAGTAATAATTACTATATTAGTAGGTTATTTAATATTTATATTATTTTTTAATAAATTTATTAACCGTTATCTTCTTCATGGACAAACAATTGAAATTATTTGAACTATTTTACCTGCAATTATTTTATTATTTATTGCCTTCCCATCATTACGTTTATTATATTTACTTGATGA
>GLCOG094-19|Glossina fuscipes|COII-COI|MN586508
TTAGCAGGTATGCCTCGTCGCTACTCTGATTATCCAGATGCTTACACAACTTGAAATGTAATTTCAACAATTGGGTCAACAATTTCTTTATTAGGAATTATCTTTTTCTTTTTCATTATTTGAGAAAGATTAGTAAGTCAACGAAAAGTAATTTTTCCTATTCAATTAAATTCTTCAATTGAATGATTACAAAATACCCCTCCTTCTGAACACAGTTACTCTGAATTACCTTTATTAACTAATTAATTTAACTCTAATATGGCAGAATAGTGCAATGAATTTAAGCTTCATATATAAAGTATTTTACTTTTTTTAGAAATGTCCACTTGAATATTAATAGGCCTTCAAGATAGTTCTTCTCCTCTTATAGAACAATTAATTTTTTTTCATGATCATGCATTAATAATCTTAGTAATAATTACTATATTAGTAGGTTATTTAATACTTATATTATTTTTTAATAAATTTATTAACCGTTATCTTCTTCATGGACAAACAATTGAAATTATTTGAACTATTTTACCTGCAATTATTTTATTATTTATTGCCTTCCCATCATTACGTTTATTATATTTACTT
>GLCOG069-19|Glossina fuscipes|COII-COI|MN586530
TTAGCAGGTATGCCTCGTCGCTACTCTGATTATCCAGATGCTTACACAACTTGAAATGTAATTTCGACAATTGGATCGACAATTTCTTTATTAGGAATTATCTTTTTCTTTTTCATTATTTGAGAAAGATTAGTAAGTCAACGAAAAGTAATTTTTCCTATTCAATTAAATTCTTCAATTGAATGATTACAAAATACCCCTCCTTCTGAACACAGTTACTCTGAATTACCTTTATTAACTAATTAATTTAACTCTAATATGGCAGAATAGTGCAATGAATTTAAGCTTCATATATAAAGTATTTTACTTTTTTTAGAAATGTCCACTTGAATATTAATAGGTCTTCAAGATAGTTCTTCTCCTCTTATAGAACAATTAATTTTTTTTCATGATCATGCATTAATAATCTTAGTAATAATTACTATATTAGTAGGTTATTTAATATTTATATTATTTTTTAATAAATTTATTAACCGTTATCTTCTTCATGGACAAACAATTGAAATTATTTGAACTATTTTACCTGCAATTATTTTATTATTTATTGCCTTCCCATCATTACGTTTATTATATTTACTTGATG
>GLCOG038-19|Glossina fuscipes|COII-COI|MN586559
TTAGCAGGTATACCTCGTCGCTACTCTGATTATCCAGATGCTTACACAACTTGAAATGTAATTTCAACAATTGGGTCAACAATTTCTTTATTAGGAATTATCTTTTTCTTTTTCATTATTTGAGAAAGATTAGTAAGTCAACGAAAAGTAATTTTTCCTATTCAATTAAATTCTTCAATTGAATGATTACAAAATACTCCTCCTTCTGAACACAGTTACTCTGAATTACCTTTATTAACTAATTAATTTAACTCTAATATGGCAGAATAGTGCAATGAATTTAAGCTTCATATATAAAGTATTTTACTTTTTTTAGAAATGTCCACTTGAATATTAATAGGCCTTCAAGATAGTTCTTCTCCTCTTATAGAACAATTGATTTTTTTTCATGATCATGCATTAATAATCTTAGTAATAATTACTATATTAGTAGGTTATTTAATATTTATATTATTTTTTAATAAATTTATTAACCGTTATCTTCTTCATGGACAAACAATTGAAATTATTTGAACTATTTTACCTGCAATTATTTTATTATTTATTGCCTTCCCATCATTACGTTTATTATATTTACTTGAG
>GLCOG067-19|Glossina fuscipes|COII-COI|MN586532
TTAGCAGGTATGCCTCGTCGCTACTCTGATTATCCAGATGCTTACACAACTTGAAATGTAATTTCAACAATTGGGTCAACAATTTCTTTATTAGGAATTATCTTTTTCTTTTTCATTATTTGAGAAAGATTAGTAAGTCAACGAAAAGTAATTTTTCCTATTCAATTAAATTCTTCAATTGAATGATTACAAAATACCCCTCCCTCTGAACACAGTTACTCTGAATTACCTTTATTAACTAATTAATTTAACTCTAATATGGCAGAATAGTGCAATGAATTTAAGCTTCATATATAAAGTATTTTACTTTTTTTAGAAATGTCCACTTGAATATTAATAGGCCTTCAAGATAGTTCTTCTCCTCTTATAGAACAATTGATTTTTTTTCATGATCATGCGTTAATAATCTTAGTAATAATTACTATATTAGTAGGTTATTTAATATTTATATTATTTTTTAATAAATTTATTAACCGTTATCTTCTTCATGGACAAACAATTGAAATTATTTGAACTATTTTACCTGCAATTATTTTATTATTTATTGCCTTCCCATCATTACGTTTATTATATTTACTTGAT
>GLCOG093-19|Glossina fuscipes|COII-COI|MN586509
TTAGCAGGTATGCCTCGTCGCTACTCTGATTATCCAGATGCTTACACAACTTGAAATGTAATTTCAACAATTGGAGTCAACAATTTCTTTATTAGGAATTATCTTTTTCTTTTTCATTATTTGAGAAAGATTAGTAAGCCAACGAAAAGTAATTTTTCCTATTCAATTAAATTCTTCAATTGAATGGCTACAAAATACCCCTCCTTCTGAACACAGTTACTCTGAATTACCTTTATTAACTAATTAATTTAACTCTAATATGGCAGAATAGTGCAATGAATTTAAGCTTCATATATAAAGTATTTTACTTTTTTTAGAAATGTCCACTTGAATATTAATAGGCCTTCAAGATAGTTCTTCTCCTCTTATAGAACAATTGATTTTTTTTCATGATCATGCATTAATAATCTTAGTAATAATTACTATATTAGTAGGTTATTTAATATTTATATTATTTTTTAATAAATTTATTAACCGTTATCTTCTTCATGGACAAACAATTGAAATTATTTGAACTATTTTACCTGCAATTATTTTATTATTTATTGCCTTCCCATCATTACGTTTATTATATTTACTT
>GLCOG044-19|Glossina fuscipes|COII-COI|MN586554
TTAGCAGGTATGCCTCGTCGCTACTCTGATTATCCAGATGCTTACACAACTTGAAATGTAATTTCGACAATTGGATCAACAATTTCTTTATTAGGAATTATCTTTTTCTTTTTCATTATTTGAGAAAGATTAGTAAGTCAACGAAAAGTAATTTTTCCTATTCAATTAAATTCTTCAATTGAATGATTACAAAATACCCCTCCTTCTGAACACAGTTACTCTGAATTACCTTTATTAACTAATTAATTTAACTCTAATATGGCAGAATAGTGCAATGAATTTAAGCTTCATATATAAAGTATTTTACTTTTTTTAGAAATGTCCACTTGAATATTAATAGGTCTTCAAGATAGTTCTTCTCCTCTTATAGAACAATTAATTTTTTTTCATGATCATGCATTAATAATCTTAGTAATAATTACTATATTAGTAGGTTATTTAATATTTATATTATTTTTTAATAAATTTATTAACCGTTATCTTCTTCATGGACAAACAATTGAAATTATTTGAACTATTTTACCTGCAATTATTTTATTATTTATTGCCTTCCCATCATTACGTTTATTATATTTACTTGATGA
>GLCOG073-19|Glossina fuscipes|COII-COI|MN586527
TTAGCAGGTATGCCTCGTCGCTACTCTGATTATCCAGATGCTTACACAACTTGAAATGTAATTTCAACAATTGGGTCAACAATTTCTTTATTAGGAATTATCTTTTTCTTTTTCATTATTTGAGAAAGATTAGTAACTCAACGAAAAGTAATTTTTCCTATTCAATTAAATTCTTCAATTGAATGATTACAAAATACCCCTCCCTCTGAACACAGTTACTCTGAATTACCTTTATTAACTAATTAATTTAACTCTAATATGGCAGAATAGTGCAATGAATTTAAGCTTCATATATAAAGTATTTTACTTTTTTTAGAAATGTCCACTTGAATATTAATAGGCCTTCAAGATAGTTCTTCTCCTCTTATAGAACAATTGATTTTTTTTCATGATCATGCATTAATAATCTTAGTAATAATTACTATATTAGTAGGTTATTTAATATTTATATTATTTTTTAATAAATTTATTAACCGTTATCTTCTTCATGGACAAACAATTGAAATTATTTGAACTATTTTACCTGCAATTATTTTATTATTTATTGCCTTCCCATCATTACGTTTATTATATTTACTTGATG
>GLCOG079-19|Glossina fuscipes|COII-COI|MN586523
TTAGCAGGTATGCCTCGTCGCTACTCTGATTATCCAGATGCTTACACAACTTGAAATGTAATTTCCGACAATTGGATCAGACAATTTCTTTATTAGGAATTATCTTTTTCTTTTTCATTATTTGAGAAAGATTAGTAAGTCAACGAAAAGTAATTTTTCCTATTCAATTAAATTCTTCAATTGAATGATTACAAAATACCCCTCCTTCTGAGCACAGTTACTCTGAATTACCTTTATTAACTAATTAATTTAACTCTAATATGGCAGAATAGTGCAATGAATTTAAGCTTCATATATAAAGTATTTTACTTTTTTTAGAAATGTCCACTTGAATATTAATAGGTCTTCAAGATAGTTCTTCTCCTCTTATAGAACAATTAATTTTTTTTCATGATCATGCATTAATAATCTTAGTAATAATTACTATATTAGTAGGTTATTTAATATTTATATTATTTTTTAATAAATTTATTAACCGTTATCTTCTTCATGGACAAACAATTGAAATTATTTGAACTATTTTACCTGCAATTATTTTATTATTTATTGCCTTCCCATCATTACGTTTATTATATTTACTTG
>GLCOG040-19|Glossina fuscipes|COII-COI|MN586557
TTAGCAGGTATGCCTCGTCGCTACTCTGATTATCCAGATGCTTACACAACTTGAAATGTAATTTCAACAATTGGGTCAACAATTTCTTTATTAGGAATTATCTTTTTCTTTTTCATTATTTGAGAAAGATTAGTAAGTCAACGAAAAGTAATTTTTCCTATTCAATTAAATTCTTCAATTGAATGATTACAAAATACCCCTCCTTCTGAACACAGTTACTCTGAATTACCTTTATTAACTAATTAATTTAACTCTAATATGGCAGAATAGTGCAATGAATTTAAGCTTCATATATAAAGTATTTTACTTTTTTTAGAAATGTCCACTTGAATATTAATAGGCCTTCAAGATAGTTCTTCTCCTCTTATAGAACAATTGATTTTTTTTCATGATCATGCATTAATAATCTTAGTAATAATTACTATATTAGTAGGTTATTTAATATTTATATTATTTTTTAATAAATTTATTAACCGTTATCTTCTTCATGGACAAATAATTGAAATTATTTGAACTATTTTACCTGCAATTATTTTATTATTTATTGCCTTCCCATCATTACGTTTATTATATTTACTTGATG
>GLCOG076-19|Glossina fuscipes|COII-COI|MN586526
TTAGCAGGTATGCCTCGTCGCTACTCTGATTATCCAGATGCTTACACAACTTGAAATGTAATTTCAACAATTGGGTCAACAATTTCTTTATTAGGAATTATCTTTTTCTTTTTCATTATTTGAGAAAGATTAGTAAGTCAACGAAAAGTAATTTTTCCTATTCAATTAAATTCTTCAATTGAATGATTACAAAATACCCCTCCTTCTGAACACAGTTACTCTGAATTACCTTTATTAACTAATTAATTTAACTCTAATATGGCAGAATAGTGCAATGAATTTAAGCTTCATATATAAAGTATTTTACTTTTTTTAGAAATGTCCACTTGAATATTAATAGGCCTTCAAGATAGTTCTTCTCCTCTTATAGAACAATTGATTTTTTTTCATGATCATGCATTAATAATCTTAGTAATAATTACTATATTAGTAGGTTATTTAATATTTATATTATTTTTTAATAAATTTATTAACCGTTATCTTCTTCATGGACAAATAATTGAAATTATTTGAACTATTTTACCTGCAATTATTTTATTATTTATTGCCTTCCCATCATTACGTTTATTATATTTACTTGATG
>GLCOG087-19|Glossina fuscipes|COII-COI|MN586515
TTAGCAGGTATACCTCGTCGCTACTCTGATTATCCAGATGCTTACACAACTTGAAATGTAATTTCAACAATTGGGTCAACAATTTCTTTATTAGGAATTATCTTTTTCTTTTTCATTATTTGAGAAAGATTAGTAAGTCAACGAAAAGTAATTTTTCCTATTCAATTAAATTCTTCAATTGAATGATTACAAAATACTCCTCCTTCTGAACACAGTTACTCTGAATTACCTTTATTAACTAATTAATTTAACTCTAATATGGCAGAATAGTGCAATGAATTTAAGCTTCATATATAAAGTATTTTACTTTTTTTAGAAATGTCCACTTGAATATTAATAGGCCTTCAAGATAGTTCTTCTCCTCTTATAGAACAATTGATTTTTTTTCATGATCATGCATTAATAATCTTAGTAATAATTACTATATTAGTAGGTTATTTAATATTTATATTATTTTTTAATAAATTTATTAACCGTTATCTTCTTCATGGACAAACAATTGAAATTATTTGAACTATTTTACCTGCAATTATTTTATTATTTATTGCCTTCCCATCATTACGTTTATTATATTTACTTGATG
>GLCOG018-19|Glossina fuscipes|COII-COI|MN586576
TTAGCAGGTATGCCTCGTCGCTACTCTGATTATCCAGATACTTACACAACTTGAAATGTAATTTCAACAATTGGGTCAACAATTTCTTTATTAGGAATTATCTTTTTCTTTTTCATTATTTGAGAAAGATTAGTAAGTCAACGAAAAGTAATTTTTCCTATTCAATTAAATTCTTCAATTGAATGATTACAAAATACCCCTCCCTCTGAACACAGTTACTCTGAATTACCTTTATTAACTAATTAATTTAACTCTAATATGGCAGAATAGTGCAATGAATTTAAGCTTCATATATAAAGTATTTTACTTTTTTTAGAAATGTCCACTTGAATATTAATAGGCCTTCAAGATAGTTCTTCTCCTCTTATAGAACAATTGATTTTTTTTCATGATCATGCATTAATAATCTTAGTAATAATTACTATATTAGTAGGTTATTTAATATTTATATTATTTTTTAATAAATTTATTAACCGTTATCTTCTTCATGGACAAACAATTGAAATTATTTGAACTATTTTACCTGCAATTATTTTATTATTTATTGCCTTCCCATCATTACGTTTATTATATTTACTTGAAT
>GLCOG027-19|Glossina fuscipes|COII-COI|MN586570
TTAGCAGGTATGCCTCGTCGCTACTCTGATTATCCAGATGCTTACACAACTTGAAATGTAATTTCGACAATTGGATCGACAATTTCTTTATTAGGAATTATCTTTTTCTTTTTCATTATTTGAGAAAGATTAGTAAGTCAACGAAAAGTAATTTTTCCTATTCAATTAAATTCTTCAATTGAATGATTACAAAATACCCCTCCTTCTGAGCACAGTTACTCTGAATTACCTTTATTAACTAATTAATTTAACTCTAATATGGCAGAATAGTGCAATGAATTTAAGCTTCATATATAAAGTATTTTACTTTTTTTAGAAATGTCCACTTGAATATTAATAGGTCTTCAAGATAGTTCTTCTCCTCTTATAGAACAATTAATTTTTTTTCATGATCATGCATTAATAATCTTAGTAATAATTACTATATTAGTAGGTTATTTAATATTTATATTATTTTTTAATAAATTTATTAACCGTTATCTTCTTCATGGACAAACAATTGAAATTATTTGAACTATTTTACCTGCAATTATTTTATTATTTATTGCCTTCCCATCATTACGTTTATTATATTTACTT
>GLCOG046-19|Glossina fuscipes|COII-COI|MN586553
TTAGCAGGTATACCTCGTCGCTACTCTGATTATCCAGATGCTTACACAACTTGAAATGTAATTTCGACAATTGGATCGACAATTTCTTTATTAGGAATTATCTTTTTCTTTTTCATTATTTGAGAAAGATTAGTAAGTCAACGAAAAGTAATTTTTCCTATTCAATTAAATTCTTCAATTGAATGATTACAAAATACCCCTCCTTCTGAGCACAGTTACTCTGAATTACCTTTATTAACTAATTAATTTAACTCTAATATGGCAGAATAGTGCAATGAATTTAAGCTTCATATATAAAGTATTTTACTTTTTTTAGAAATGTCCACTTGAATATTAATAGGTCTTCAAGATAGTTCTTCTCCTCTTATAGAACAATTAATTTTTTTTCATGATCATGCATTAATAATCTTAGTAATAATTACTATATTAGTAGGATATTTAATATTTATATTATTTTTTAATAAATTTATTAACCGTTATCTTCTTCATGGACAAACAATTGAAATTATTTGAACCTATTTTNCCTGCAATTATTTTATTATTTATTGCCTTCCCATCATTACGTTTATTATATTTACTTGATGAAATAAGAGAACA
>GLCOG020-19|Glossina fuscipes|COII-COI|MN586575
TTAGCAGGTATACCTCGTCGCTACTCTGATTATCCAGATGCTTACACAACTTGAAATGTAATTTCAACAATTGGATCAACAATTTCTTTATTAGGAATTATCTTTTTCTTTTTCATTATTTGAGAAAGATTAGTAAGTCAACGAAAAGTAATTTTTCCTATTCAATTAAATTCTTCAATTGAATGATTACAAAATACCCCTCCCTCTGAACACAGTTACTCTGAATTACCTTTATTAACTAATTAATTTAACTCTAATATGGCAGAATAGTGCAATGAATTTAAGCTTCATATATAAAGTATTTTACTTTTTTTAGAAATGTCCACTTGAATATTAATAGGTCTTCAAGATAGTTCTTCTCCTCTTATAGAACAATTGATTTTTTTTCATGATCATGCATTAATAATCTTAGTAATAATTACTATATTAGTAGGTTATTTAATATTTATATTATTTTTTAATAAATTTATTAACCGNTATCTTCTTCATGGACAAACAATTGAAATTATTTGAACTATTTTACCTGCAATTATTTTATTATTTAT
>GLCOG026-19|Glossina fuscipes|COII-COI|MN586571
TTAGCAGGTATGCCTCGTCGCTACTCTGATTATCCAGATGCTTACACAACTTGAAATGTAATTTCAACAATTGGGTCAACAATTTCTTTATTAGGAATTATCTTTTTCTTTTTCATTATTTGAGAAAGATTAGTAAGTCAACGAAAAGTAATTTTTCCTATTCAATTAAATTCTTCAATTGAATGATTACAAAATACCCCTCCCTCTGAACACAGTTACTCTGAATTACCTTTATTAACTAATTAATTTAACTCTAATATGGCAGAATAGTGCAATGAATTTAAGCTTCATATATAAAGTATTTTACTTTTTTTAGAAATGTCCACTTGAATATTAATAGGCCTTCAAGATAGTTCTTCTCCTCTTATAGAACAATTGATTTTTTTTCATGATCATGCATTAATAATCTTAGTAATAATTACTATATTAGTAGGTTATTTAATATTTATATTATTTTTTAATAAATTTATTAACCGTTATCTTCTTCATGGACAAACAATTGAAATTATTTGAACTATTTTACCTGCAATTATTTTATTATTTATTGCCTTCCCATCATTACGTTTATTATATTTACTTGATGA
>GLCOG086-19|Glossina fuscipes|COII-COI|MN586516
TTAGCAGGTATGCCTCGTCGCTACTCTGACTATCCAGATGCTTACACAACTTGAAATGTAATTTCAACAATTGGAGTCAACAATTTCTTTATTAGGAATTATCTTTTTCTTTTTCATTATTTGAGAAAGATTAGTAAGTCAACGAAAAGTAATTTTTCCTATTCAATTAAATTCTTCAATTGAATGATTACAAAATACCCCTCCCTCTGAACACAGTTACTCTGAATTACCTTTATTAACTAATTAATTTAACTCTAATATGGCAGAATAGTGCAATGAATTTAAGCTTCATATATAAAGTATTTTACTTTTTTTAGAAATGTCCACTTGAATATTAATAGGCCTTCAAGATAGTTCTTCTCCTCTTATAGAACAATTGATTTTTTTTCATGATCATGCATTAATAATCTTAGTAATAATTACTATATTAGTAGGTTATTTAATATTTATATTATTTTTTAATAAATTTATTAACCGTTATCTTCTTCATGGACAAACAATTGAAATTATTTGAACTATTTTACCTGCAATTATTTTATTATTTATTGCCTTCCCATCATTACGTTTATTATATTTACTTG
>GLCOG056-19|Glossina fuscipes|COII-COI|MN586543
TTAGCAGGTATGCCTCGTCGCTACTCTGATTATCCAGATGCTTACACAACTTGAAATGTAATTTCAACAATTGGATCAACAATTTCTTTATTAGGAATTATCTTTTTCTTTTTCATTATTTGAGAAAGATTAGTAAGTCAACGAAAAGTAATTTTTCCTATTCAATTAAATTCTTCAATTGAATGATTACAAAATACTCCTCCTTCTGAACACAGTTACTCTGAATTACCTTTATTAACTAATTAATTTAACTCTAATATGGCAGAATAGTGCAATGAATTTAAGCTTCATATATAAAGTATTTTACTTTTTTTAGAAATGTCCACTTGAATATTAATAGGCCTTCAAGATAGTTCTTCTCCTCTTATAGAACAATTGATTTTTTTTCATGATCATGCATTAATAATCTTAGTAATAATTACTATATTAGTAGGTTATTTAATATTTATATTATTTTTTAATAAATTTATTAACCGTTATCTTCTTCATGGACAAACAATTGAAATTATTTGAACTATTTTACCTGCAATTATTTTATTATTTATTGCCTTCCCATCATTACGTTTATTATATTTACTTGATGA
>GLCOG088-19|Glossina fuscipes|COII-COI|MN586514
TTAGCAGGTATGCCTCGTCGCTACTCTGATTATCCAGATGCTTACACAACTTGAAATGTAATTTCAGACAATTGGATCAGACAATTTCTTTATTAGGAATTATCTTTTTCTTTTTCATTATTTGAGAAAGATTAGTAAGTCAACGAAAAGTAATTTTTCCTATTCAATTAAATTCTTCAATTGAATGATTACAAAATACCCCTCCTTCTGAGCACAGTTACTCTGAATTACCTTTATTAACTAATTAATTTAACTCTAATATGGCAGAATAGTGCAATGAATTTAAGCTTCATATATAAAGTATTTTACTTTTTTTAGAAATGTCCACTTGAATATTAATAGGTCTTCAAGATAGTTCTTCTCCTCTTATAGAACAATTAATTTTTTTTCATGATCATGCATTAATAATCTTAGTAATAATTACTATATTAGTAGGATATTTAATATTTATATTATTTTTTAATAAATTTATTAACCGTTATCTTCTTCATGGACAAACAATTGAAATTATTTGAACTATTTTACCTGCAATTATTTTATTATTTATTGCCTTCCCATCATTACGTTTATTATATTTACTTGATGA
>GLCOG084-19|Glossina fuscipes|COII-COI|MN586518
CTCAAGTAAATATAATAAACGTAATGATGGTCCAGAAGGCAATAAATAATAAAATGTAATTGCAGGTAAAATAGTTCAAATAATTTCTTTATTAGGAATTGTTTGTCCATGAAGAAGATAACGGTTAATAAATTTATTAAAAAATAATATAAATATTAAATAACCTACTAATATAGTAATTATTACTAAGATTATTAACGCATGATCATGAAAAAAAACCAATTGTTCTATAAGAGGAGAAGAACTATCTTGAAGGCCTATTAATATTCAAGTGGACATTTCTAAAAAAAGTAAAATACTTTATATATGAAGCTTAAATTCATTGCACTATTCTGCCATATTAGAGTTAAATTAATTAGTTAATAAAGGTAATTCAGAGTAACTGTGTTCAGAAGGAGGGGTATTTTGTAATCATTCAATTGAAGAATTTAATTGAATAGGAAAAATTACTTTTCGTTGACTTACTAATCTTTCTCAAATAATGAAAAAGAAAAAGATAATTCCTAATAAAGAAATTGTTGACCCAATTGTTGAAATTACATTTCAAGTTGTGTAAGCATCTGGATAATCAGAGTAGCGACGAGGCATACCTGCTAAACCTAAGG
>GLCOG091-19|Glossina fuscipes|COII-COI|MN586511
TAGCAGGTATGCCTCGTCGCTACTCTGATTATCCAGATGCTTACACAACTTGAAATGTAATTTCAACAATTGGATCAACAATTTCTTTATTAGGAATTATCTTTTTCTTTTTCATTATTTGAGAAAGATTAGTAAGTCAACGAAAAGTAATTTTTCCTATTCAATTAAATTCTTCAATTGAATGATTACAAAATACCCCTCCTTCTGAACACAGTTACTCTGAATTACCTTTATTAACTAATTAATTTAACTCTAATATGGCAGAATAGTGCAATGAATTTAAGCTTCATATATAAAGTATTTTACTTTTTTTAGAAATGTCCACTTGAATATTAATAGGCCTTCAAGATAGTTCTTCTCCTCTTATAGAACAATTGATTTTTTTTCATGATCATGCATTAATAATCTTAGTAATAATTACTATATTAGTAGGTTATTTAATATTTATATTATTTTTTAATAAATTTATTAACCGTTATCTTCTTCATGGACAAACAATTGAAATTATTTGAACTATTTTACCTGCAATTATTTTATTATTTATTGCCTTCCCATCATTACGTTTATTATATTTACTT
>GLCOG021-19|Glossina fuscipes|COII-COI|MN586574
TTAGCAGGTATGCCTCGTCGCTACTCTGATTATCCAGATGCTTACACAACTTGAAATGTAATTTCAACAATTGGGTCAACAATTTCTTTATTAGGAATTATCTTTTTATTTTTCATTATTTGAGAAAGATTAGTAAGTCAACGAAAAGTAATTTTTCCTATTCAATTAAATTCTTCAATTGAATGATTACAAAATACCCCTCCTTCTGAGCACAGTTACTCTGAATTACCTTTATTAACTAATTAATTTAACTCTAATATGGCAGAATAGTGCAATGAATTTAAGCTTCATATATAAAGTATTTTACTTTTTTTAGAAATGTCCACTTGAATATTAATAGGCCTTCAAGATAGTTCTTCTCCTCTTATAGAACAATTAATTTTTTTTCATGATCATGCATTAATAATCTTAGTAATAATTACTATATTAGTAGGNTATTTAATATTTATATTATTTTTTAATAAATTTATTAACCGTTATCTTCTTCATGGACAAACAATTGAAATTATTTGAACTATTTTACCTGCAATTATTTTATTATTTATTGCCTTCCCATCATTACGTTTATTATATTTACTTGATGAATAAGGAGGAACC
>GLCOG080-19|Glossina fuscipes|COII-COI|MN586522
TTAGCAGGTATGCCTCGTCGCTACTCTGATTATCCAGATGCTTACACAACTTGAAATGTAATTTCAACAATTGGGTCAACAATTTCTTTATTAGGAATTATCTTTTTCTTTTTCATTATTTGAGAAAGATTAGTAAGTCAACGAAAAGTAATTTTTCCTATTCAATTAAATTCTTCAATTGAATGATTACAAAATACCCCTCCCTCTGAACACAGTTACTCTGAATTACCTTTATTAACTAATTAATTTAACTCTAATATGGCAGAATAGTGCAATGAATTTAAGCTTCATATATAAAGTATTTTACTTTTTTTAGAAATGTCCACTTGAATATTAATAGGCCTTCAAGATAGTTCTTCTCCTCTTATAGAACAATTGATTTTTTTTCATGATCATGCATTAATAATCTTAGTAATAATTACTATATTAGTAGGTTATTTAATATTTATATTATTTTTTAATAAATTTATTAACCGCTATCTTCTTCATGGACAAACAATTGAAATTATTTGAACTATTTTACCTGCAATTATTTTATTATTTATTGCCTTCCCATCATTACGTTTATTATATTTACTTGAGAATTTTTAA
>GLCOG081-19|Glossina fuscipes|COII-COI|MN586521
TTAGCAGGTATGCCTCGTCGCTACTCTGATTATCCAGATGCTTACACAACTTGAAATGTAATTTCAACAATTGGGTCAACAATTTCTTTATTAGGAATTATCTTTTTCTTTTTCATTATTTGAGAAAGATTAGTAAGTCAACGAAAAGTAATTTTTCCTATTCAATTAAATTCTTCAATTGAATGATTACAAAATACTCCTCCTTCTGAACACAGTTACTCTGAATTACCTTTATTAACTAATTAATTTAATTCTAATATGGCAGAATAGTGCAATGAATTTAAGCTTCATATATAAAGTATTTTACTTTTTTTAGAAATGTCCACTTGAATATTAATAGGCCTTCAAGATAGTTCTTCTCCTCTTATAGAACAATTGATTTTTTTTCATGATCATGCATTAATAATCTTAGTAATAATTACTATATTAGTAGGTTATTTAATATTTATATTATTTTTTAATAAATTTATTAACCGTTATCTTCTTCATGGACAAACAATTGAAATTATTTGAACTATTTTACCTGCAATTATTTTATTATTTATTGCCTTCCCATCATTACGTTTATTATATTTACTTGATGAAATAAAAAGAA
>GLCOG015-19|Glossina fuscipes|COII-COI|MN586579
TTAGCAGGTATGCCTCGTCGCTACTCTGATTATCCAGATGCTTACACAACTTGAAATGTAATTTCAACAATTGGGTCAACAATTTCTTTATTAGGAATTATCTTTTTCTTTTTCATTATTTGAGAAAGATTAGTAAGTCAACGAAAAGTAATTTTTCCTATTCAATTAAATTCTTCAATTGAATGATTACAAAATACTCCTCCTTCTGAACACAGTTACTCTGAATTACCTTTATTAACTAATTAATTTAACTCTAATATGGCAGAATAGTGCAATGAATTTAAGCTTCATATATAAAGTATTTTACTTTTTTTAGAAATGTCCACTTGAATATTAATAGGCCTTCAAGATAGTTCTTCCCCTCTTATAGAACAATTGATTTTTTTTCATGATCATGCATTAATAATCTTAGTAATAATTACTATATTAGTAGGTTATTTAATATTTATATTATTTTTTAATAAATTTATTAACCGTTATCTTCTTCATGGACAAACAATTGAAATTATTTGAACTATTTTACCTGCAATTATTTTATTATTTATTGCCTTCCCATCATTACGTTTATTATATTTACTTG
>GLCOG072-19|Glossina fuscipes|COII-COI|MN586528
TTAGCAGGTATGCCTCGTCGCTACTCTGATTATCCAGATGCTTACACAACTTGAAATGTAATTTCGACAATTGGATCGACAATTTCTTTATTAGGAATTATCTTTTTCTTTTTCATTATTTGAGAAAGATTAGTAAGTCAACGAAAAGTAATTTTTCCTATTCAATTAAATTCTTCAATTGAATGATTACAAAATACCCCTCCTTCTGAGCACAGTTACTCTGAATTACCTTTATTAACTAATTAATTTAACTCTAATATGGCAGAATAGTGCAATGAATTTAAGCTTCATATATAAAGTATTTTACTTTTTTTAGAAATGTCCACTTGAATATTAATAGGTCTTCAAGATAGTTCTTCTCCTCTTATAGAACAATTAATTTTTTTTCATGATCATGCATTAATAATCTTAGTAATAATTACTATATTAGTAGGTTATTTAATATTTATATTATTTTTTAATAAATTTATTAACCGTTATCTTCTTCATGGACAAACAATTGAAATTATTTGAACTATTTTACCTGCAATTATTTTATTATTTATTGCCTTCCCATCATTACGTTTATTATATTTACTTGATG
>GLCOG057-19|Glossina fuscipes|COII-COI|MN586542
TTAGCAGGTATGCCTCGTCGCTACTCTGATTATCCAGATGCTTACACAACTTGAAATGTAATTTCAACAATTGGGTCAACAATTTCTTTATTAGGAATTATCTTTTTCTTTTTCATTATTTGAGAAAGATTAGTAAGTCAACGAAAAGTAATTTTTCCTATTCAATTAAATTCTTCAATTGAATGATTACAAAATACTCCTCCTTCTGAACACAGTTACTCTGAATTACCTTTATTAACTAATTAATTTAACTCTAATATGGCAGAATAGTGCAATGAATTTAAGCTTCATATATAAAGTATTTTACTTTTTTTAGAAATGTCCACTTGAATATTAATAGGCCTTCAAGATAGTTCTTCTCCTCTTATAGAACAATTGATTTTTTTTCATGATCATGCATTAATAATCTTAGTAATAATTACTATATTAGTAGGATATTTAATATTTATATTATTTTTTAATAAATTTATTAACCGTTATCTTCTTCATGGACAAACAATTGAAATTATTTGAACTATTTTACCTGCAATTATTTTATTATTTATTGCCTTCCCATCATTACGTTTATTATATTTACTTGATGAATT
>GLCOG170-19|Glossina fuscipes|COII-COI|MN586432
TTAGCAGGTATGCCTCGTCGTTACTCTGATTATCCAGATGCCTACACAACTTGAAATGTAATTTCAGACAATTGGATCAACAATTTCTTTATTAGGAATTATCTTTTTCTTTTTCATTATTTGAGAAAGATTAGTAAGTCAACGAAAAGTAGTTTTTCCTATTCAATTAAATTCTTCAATTGAATGATTACAAAATACCCCTCCTTCTGAGCACAGTTACTCTGAATTACCTTTATTAACTAATTAATTTAACTCTAATATGGCAGAATAGTGCAATGAATTTAAGCTTCATATATAAAGTATTTTACTTTTTTTAGAAATGTCCACTTGAATATTAATAGGTCTTCAAGATAGTTCTTCTCCTCTTATAGAACAATTAATTTTTTTTCATGATCATGCATTAATAATCTTAGTAATAATTACTATATTAGTAGGTTATTTAATATTTATATTATTTTTTAATAAATTTATTAACCGTTATCTTCTTCATGGACAAACAATTGAAATTATTTGAACTATTTTACCTGCAATTATTTTATTATTTATTGCCTTCCCATCATTACGTTTATTATATTTACTTGA
>GLCOG171-19|Glossina fuscipes|COII-COI|MN586431
TTAGCAGGTATGCCTCGTCGCTACTCTGATTATCCAGATGCTTACACAACTTGAAATGTAATTTCAACAATTGGAGTCAACAATTTCTTTATTAGGAATTATCTTTTTCTTTTTCATTATTTGAGAAAGATTAGTAAGTCAACGAAAAGTAATTTTTCCTATTCAATTAAATTCTTCAATTGAATGATTACAAAATACCCCTCCTTCTGAACACAGTTACTCTGAATTACCTTTATTAACTAATTAATTTAACTCTAATATGGCAGAATAGTGCAATGAATTTAAGCTTCATATATAAAGTATTTTACTTTTTTTAGAAATGTCCACTTGAATATTAATAGGTCTTCAAGATAGTTCTTCTCCTCTTATAGAACAATTAATTTTTTTTCATGATCATGCATTAATAATCTTAGTAATAATTACTATATTAGTAGGTTATTTAATACTTATATTATTTTTTAATAAATTTATTAACCGTTATCTTCTTCATGGACAAACAATTGAAATTATTTGAACTATTTTACCTGCAATTATTTTATTATTTATTGCCTTCCCATCATTACGTTTATTATATTTACTTGAT
>GLCOG172-19|Glossina fuscipes|COII-COI|MN586430
TTAGCAGGTATGCCTCGTCGCTACTCTGATTATCCAGATGCTTACACAACTTGAAATGTAATTTCAACAATTGGGTCAACAATTTCTTTATTAGGAATTATCTTTTTCTTTTTCATTATTTGAGAAAGATTAGTAAGTCAACGAAAAGTAATTTTTCCTATTCAATTAAATTCTTCAATTGAATGATTACAAAATACCCCTCCTTCTGAACACAGTTACTCTGAATTACCTTTATTAACTAATTAATTTAACTCTAATATGGCAGAATAGTGCAATGAATTTAAGCTTCATATATAAAGTATTTTACTTTTTTTAGAAATGTCCACTTGAATATTAATAGGCCTTCAAGATAGTTCTTCTCCTCTTATAGAACAATTGATTTTTTTTCATGATCATGCATTAATAATCTTAGTAATAATTACTATATTAGTAGGTTATTTAATATTTATATTATTTTTTAATAAATTTATTAACCGTTATCTTCTTCATGGACAAACAATTGAAATTATTTGAACTATTTTACCTGCAATTATTTTATTATTTATTGCCTTCCCATCATTACGTTTATTATATTTAC
>GLCOG173-19|Glossina fuscipes|COII-COI|MN586429
TTAGCAGGTATGCCTCGTCGCTACTCTGATTATCCAGATGCTTACACAACTTGAAATGTAATTTCAACAATTGGATCAACAATTTCTTTATTAGGAATTATCTTTTTCTTTTTCATTATTTGAGAAAGATTAGTAAGTCAACGAAAAGTAATTTTTCCTATTCAATTAAATTCTTCAATTGAATGATTACAAAATACCCCTCCTTCTGAACACAGTTACTCTGAATTACCTTTATTAACTAATTAATTTAACTCTAATATGGCAGAATAGTGCAATGAATTTAAGCTTCATATATAAAGTATTTTACTTTTTTTAGAAATGTCCACTTGAATATTAATAGGCCTTCAAGATAGTTCTTCTCCTCTTATAGAACAATTGATTTTTTTTCATGATCATGCATTAATAATCTTAGTAATAATTACTATATTAGTAGGTTATTTAATATTTATATTATTTTTTAATAAATTTATTAACCGTTATCTTCTTCATGGACAAACAATTGAAATTATTTGAACTATTTTACCTGCAATTATTTTATTATTTATTGCCTTCCCATCATTACGTTTATTATATTTACTTGA
>GLCOG174-19|Glossina fuscipes|COII-COI|MN586428
TTAGCAGGTATGCCTCGTCGCTACTCTGATTATCCAGATGCTTACACAACTTGAAATGTAATTTCAACAATTGGAGTCAACAATTTCTTTATTAGGAATTATCTTTTTCTTTTTCATTATTTGAGAAAGATTAGTAAGTCAACGAAAAGTAATTTTTCCTATTCAATTAAATTCTTCAATTGAATGATTACAAAATACCCCTCCTTCTGAACACAGTTACTCTGAATTACCTTTATTAACTAATTAATTTAACTCTAATATGGCAGAATAGTGCAATGAATTTAAGCTTCATATATAAAGTATTTTACTTTTTTTAGAAATGTCCACTTGAATATTAATAGGTCTTCAAGATAGTTCTTCTCCTCTTATAGAACAATTAATTTTTTTTCATGATCATGCATTAATAATCTTAGTAATAATTACTATATTAGTAGGTTATTTAATACTTATATTATTTTTTAATAAATTTATTAACCGTTATCTTCTTCATGGACAAACAATTGAAATTATTTGAACTATTTTACCTGCAATTATTTTATTATTTATTGCCTTCCCATCATTACGTTTATTATATTTACTTGAT
>GLCOG175-19|Glossina fuscipes|COII-COI|MN586427
TAGCAGGTATGCCTCGTCGTTACTCTGATTATCCAGATGCCTACACAACTTGAAATGTAATTTCGACAATTGGATCAACAATTTCTTTATTAGGAATTATCTTTTTCTTTTTCATTATTTGAGAAAGATTAGTAAGTCAACGAAAAGTAGTTTTTCCTATTCAATTAAATTCTTCAATTGAATGATTACAAAATACCCCTCCTTCTGAGCACAGTTACTCTGAATTACCTTTATTAACTAATTAATTTAACTCTAATATGGCAGAATAGTGCAATGAATTTAAGCTTCATATATAAAGTATTTTACTTTTTTTAGAAATGTCCACTTGAATATTAATAGGTCTTCAAGATAGTTCTTCTCCTCTTATAGAACAATTAATTTTTTTTCATGATCATGCATTAATAATCTTAGTAATAATTACTATATTAGTAGGTTATTTAATATTTATATTATTTTTTAATAAATTTATTAACCGTTATCTTCTTCATGGACAAACAATTGAAATTATTTGAACTATTTTACCTGCAATTATTTTATTATTTATTGCCTTCCCATCATTACGTTTATTATATTTAC
>GLCOG176-19|Glossina fuscipes|COII-COI|MN586426
TTAGCAGGTATGCCTCGTCGCTACTCTGATTATCCAGATGCTTACACAACTTGAAATGTAATTTCAACAATTGGGTCAACAATTTCTTTATTAGGAATTATCTTTTTCTTTTTCATTATTTGAGAAAGATTAGTAAGTCAACGAAAAGTAATTTTTCCTATTCAATTAAATTCTTCAATTGAATGATTACAAAATACCCCTCCTTCTGAACACAGTTACTCTGAATTACCTTTATTAACTAATTAATTTAACTCTAATATGGCAGAATAGTGCAATGAATTTAAGCTTCATATATAAAGTATTTTACTTTTTTTAGAAATGTCCACTTGAATATTAATAGGCCTTCAAGATAGTTCTTCTCCTCTTATAGAACAATTAATTTTTTTTCATGATCATGCATTAATAATCTTAGTAATAATTACTATATTAGTAGGTTATTTAATACTTATATTATTTTTTAATAAATTTATTAACCGTTATCTTCTTCATGGACAAACAATTGAAATTATTTGAACTATTTTACCTGCAATTATTTTATTATTTATTGCCTTCCCATCATTACGTTTATTATATTTACTTGAT
>GLCOG177-19|Glossina fuscipes|COII-COI|MN586425
TTAGCAGGTATGCCTCGTCGCTACTCTGATTATCCAGATGCTTACACAACTTGAAATGTAATTTCAACAATTGGAGTCAACAATTTCTTTATTAGGAATTATCTTTTTCTTTTTCATTATTTGAGAAAGATTAGTAAGTCAACGAAAAGTAATTTTTCCTATTCAATTAAATTCTTCAATTGAATGATTACAAAATACCCCTCCTTCTGAACACAGTTACTCTGAATTACCTTTATTAACTAATTAATTTAACTCTAATATGGCAGAATAGTGCAATGAATTTAAGCTTCATATATAAAGTATTTTACTTTTTTTAGAAATGTCCACTTGAATATTAATAGGCCTTCAAGATAGTTCTTCTCCTCTTATAGAACAATTGATTTTTTTTCATGATCATGCATTAATAATCTTAGTAATAATTACTATATTAGTAGGTTATTTAATATTTATATTATTTTTTAATAAATTTATTAACCGTTATCTTCTTCATGGACAAACAATTGAAATTATTTGAACTATTTTACCTGCAATTATTTTATTATTTATTGCCTTCCCATCATTACGTTTATTATATTTACTTGAT
>GLCOG178-19|Glossina fuscipes|COII-COI|MN586424
TTAGCAGGTATGCCTCGTCGCTACTCTGATTATCCAGATGCTTACACAACTTGAAATGTAATTTCAACAATTGGGTCAACAATTTCTTTATTAGGAATTATCTTTTTCTTTTTCATTATTTGAGAAAGATTAGTAAGTCAACGAAAAGTAATTTTTCCTATTCAATTAAATTCTTCAATTGAATGATTACAAAATACCCCTCCTTCTGAACACAGTTACTCTGAATTACCTTTATTAACTAATTAATTTAACTCTAATATGGCAGAATAGTGCAATGAATTTAAGCTTCATATATAAAGTATTTTACTTTTTTTAGAAATGTCCACTTGAATATTAATAGGCCTTCAAGATAGTTCTTCTCCTCTTATAGAACAATTAATTTTTTTTCATGATCATGCATTAATAATCTTAGTAATAATTACTATATTAGTAGGTTATTTAATATTTATATTATTTTTTAATAAATTTATTAACCGTTATCTTCTTCATGGACAAACAATTGAAATTATTTGAACTATTTTACCTGCAATTATTTTATTATTTATTGCCTTCCCATCATTACGTTTATTATATTTACTTG
>GLCOG179-19|Glossina fuscipes|COII-COI|MN586423
TTAGCAGGTATGCCTCGTCGCTACTCTGATTATCCAGATGCTTACACAACTTGAAATGTAATTTCAACAATTGGGTCAACAATTTCTTTATTAGGAATTATCTTTTTCTTTTTCATTATTTGAGAAAGATTAGTAAGTCAACGAAAAGTAATTTTTCCTATTCAATTAAATTCTTCAATTGAATGATTACAAAATACCCCTCCTTCTGAACACAGTTACTCTGAATTACCTTTATTAACTAATTAATTTAACTCTAATATGGCAGAATAGTGCAATGAATTTAAGCTTCATATATAAAGTATTTTACTTTTTTTAGAAATGTCCACTTGAATATTAATAGGCCTTCAAGATAGTTCTTCTCCTCTTATAGAACAATTAATTTTTTTTCATGATCATGCATTAATAATCTTAGTAATAATTACTATATTAGTAGGTTATTTAATATTTATATTATTTTTTAATAAATTTATTAACCGTTATCTTCTTCATGGACAAACAATTGAAATTATTTGAACTATTTTACCTGCAATTATTTTATTATTTATTGCCTTCCCATCATTACGTTTATTATATTTACTTGATG
>GLCOG180-19|Glossina fuscipes|COII-COI|MN586422
TAGCAGGTATGCCTCGTCGCTACTCTGATTATCCAGATGCTTACACAACTTGAAATGTAATTTCAACAATTGGGTCAACAATTTCTTTATTAGGAATTATCTTTTTCTTTTTCATTATTTGAGAAAGATTAGTAAGTCAACGAAAAGTAATTTTTCCTATTCAATTAAATTCTTCAATTGAATGATTACAAAATACCCCTCCTTCTGAACACAGTTACTCTGAATTACCTTTATTAACTAATTAATTTAACTCTAATATGGCAGAATAGTGCAATGAATTTAAGCTTCATATATAAAGTATTTTACTTTTTTTAGAAATGTCCACTTGAATATTAATAGGCCTTCAAGATAGTTCTTCTCCTCTTATAGAACAATTAATTTTTTTTCATGATCATGCATTAATAATCTTAGTAATAATTACTATATTAGTAGGTTATTTAATACTTATATTATTTTTTAATAAATTTATTAACCGTTATCTTCTTCATGGACAAACAATTGAAATTATTTGAACTATTTTACCTACAATTATTTTATTATTTATTGCCTTCCCATCATTACGTTTATTATATTTAC
>GLCOG181-19|Glossina fuscipes|COII-COI|MN586421
CAGGTATGCCTCGTCGCTACTCTGATTATCCAGATGCTTACACAACTTGAAAATGTAATTTCAACAATTGGGGTCAACGAATTTCTTTATTAGGAATTATCTTTTTCTTTTTCATTATTTGAGAAAGATTAGTAAGTCAACGAAAAGTAATTTTTCCTATTCAATTAAATTCTTCAATTGAATGATTACAAAATACCCCTCCTTCTGAACACAGTTACTCTGAATTACCTTTATTAACTAATTAATTTAACTCTAATATGGCAGAATAGTGCAATGAATTTAAGCTTCATATATAAAGTATTTTACTTTTTTTAGAAATGTCCACTTGAATATTAATAGGCCTTCAAGATAGTTCTTCTCCTCTTATAGAACAATTAATTTTTTTTCATGATCATGCATTAATAATCTTAGTAATAATTACTATATTAGTAGGTTATTTAATACTTATATTATTTTTTAATAAATTTATTAACCGTTATCTTCTTCATGGACAAACAATTCGAAATTATTTGAACTATTTTTACCTGCAATTATTTTATTATTTATTCGCCTTCCCATCATTACGTTTATTATATTTA
>GLCOG182-19|Glossina fuscipes|COII-COI|MN586420
AGCAGGTATGCCTCGTCGCTACTCTGATTATCCAGATGCTTACACAACTTGAAATGTAATTTCAACAATTGGGTCAACAATTTCTTTATTAGGAATTATCTTTTTCTTTTTCATTATTTGAGAAAGATTAGTAAGTCAACGAAAAGTAATTTTTCCTATTCAATTAAATTCTTCAATTCGAATGATTACAAAATACCCCTCCTTCTGAACACAGTTACTCTGAATTACCTTTATTAACTAATTAATTTAACTCTAATATGGCAGAATAGTGCAATGAATTTAAGCTTCATATATAAAGTATTTTACTTTTTTTAGAAATGTCCACTTGAATATTAATAGGCCTTCAAGATAGTTCTTCTCCTCTTATAGAACAATTGATTTTTTTTCATGATCATGCATTAATAATCTTAGTAATAATTACTATATTAGTAGGTTATTTAATATTTATATTATTTTTTAATAAATTTATTAACCGTTATCTTCTTCATGGACAAACAATTGAAATTATTTGAACTATTTTACCTGCAATTATTTTATTATTTATTGCCTTCCCATCATTACGTTTATTATATTTA
>GLCOG183-19|Glossina fuscipes|COII-COI|MN586419
TTAGCAGGTATGCCTCGTCGCTACTCTGATTATCCAGATGCTTACACAACTTGAAATGTAATTTCAACAATTGGGTCAACAATTTCTTTATTAGGAATTATCTTTTTCTTTTTCATTATTTGAGAAAGATTAGTAAGTCAACGAAAAGTAATTTTTCCTATTCAATTAAATTCTTCAATTGAATGATTACAAAATACCCCTCCTTCTGAACACAGTTACTCTGAATTACCTTTATTAACTAATTAATTTAACTCTAATATGGCAGAATAGTGCAATGAATTTAAGCTTCATATATAAAGTATTTTACTTTTTTTAGAAATGTCCACTTGAATATTAATAGGCCTTCAAGATAGTTCTTCTCCTCTTATAGAACAATTAATTTTTTTTCATGATCATGCATTAATAATCTTAGTAATAATTACTATATTAGTAGGTTATTTAATATTTATATTATTTTTTAATAAATTTATTAACCGTTATCTTCTTCATGGACAAACAATTGAAATTATTTGAACTATTTTACCTGCAATTATTTTATTATTTATTGCCTTCCCATCATTACGTTTATTATATTTACTTG
>GLCOG184-19|Glossina fuscipes|COII-COI|MN586418
TTAGCAGGTATGCCTCGTCGCTACTCTGATTATCCAGATGCTTACACAACTTGAAATGTAATTTCAACAATTGGGTCAACAATTTCTTTATTAGGAATTATCTTTTTCTTTTTCATTATTTGAGAAAGATTAGTAAGTCAACGAAAAGTAATTTTTCCTATTCAATTAAATTCTTCAATTGAATGATTACAAAATACCCCTCCTTCTGAACACAGTTACTCTGAATTACCTTTATTAACTAATTAATTTAACTCTAATATGGCAGAATAGTGCAATGAATTTAAGCTTCATATATAAAGTATTTTACTTTTTTTAGAAATGTCCACTTGAATATTAATAGGCCTTCAAGATAGTTCTTCTCCTCTTATAGAACAATTAATTTTTTTTCATGATCATGCATTAATAATCTTAGTAATAATTACTATATTAGTAGGTTATTTAATACTTATATTATTTTTTAATAAATTTATTAACCGTTATCTTCTTCATGGACAAACAATTGAAATTATTTGAACTATTTTACCTGCAATTATTTTATTATTTATTGCCTTCCCATCATTACGTTTATTATATTTA
>GLCOG185-19|Glossina fuscipes|COII-COI|MN586417
TTAGCAGGTATGCCTCGTCGCTACTCTGATTATCCAGATGCTTACACAACTTGAAATGTAATTTCAACAATTGGGTCAACAATTTCTTTATTAGGAATTATCTTTTTCTTTTTCATTATTTGAGAAAGATTAGTAAGTCAACGAAAAGTAATTTTTCCTATTCAATTAAATTCTTCAATTGAATGGCTACAAAATACCCCTCCTTCTGAACACAGTTACTCTGAATTACCTTTATTAACTAATTAATTTAACTCTAATATGGCAGAATAGTGCAATGAATTTAAGCTTCATATATAAAGTATTTTACTTTTTTTAGAAATGTCCACTTGAATATTAATAGGCCTTCAAGATAGTTCTTCTCCTCTTATAGAACAATTGATTTTTTTTCATGATCATGCATTAATAATCTTAGTAATAATTACTATATTAGTAGGTTATTTAATATTTATATTATTTTTTAATAAATTTATTAACCGTTATCTTCTTCATGGACAAACAATTGAAATTATTTGAACTATTTTACCTGCAATTATTTTATTATTTATTGCCTTCCCATCATTACGTTTATTATATTTACTTGA
>GLCOG186-19|Glossina fuscipes|COII-COI|MN586416
TTAGCAGGTATGCCTCGTCGCTACTCTGATTATCCAGATGCTTACACAACTTGAAATGTAATTTCAACAATTGGGTCAACAATTTCTTTATTAGGAATTATCTTTTTCTTTTTCATTATTTGAGAAAGATTAGTAAGTCAACGAAAAGTAATTTTTCCTATTCAATTAAATTCTTCAATTGAATGATTACAAAATACCCCTCCTTCTGAACACAGTTACTCTGAATTACCTTTATTAACTAATTAATTTAACTCTAATATGGCAGAATAGTGCAATGAATTTAAGCTTCATATATAAAGTATTTTACTTTTTTTAGAAATGTCCACTTGAATATTAATAGGCCTTCAAGATAGTTCTTCTCCTCTTATAGAACAATTAATTTTTTTTCATGATCATGCATTAATAATCTTAGTAATAATTACTATATTAGTAGGTTATTTAATACTTATATTATTTTTTAATAAATTTATTAACCGTTATCTTCTTCATGGACAAACAATTGAAATTATTTGAACTATTTTACCTGCAATTATTTTATTATTTATTGCCTTCCCATCATTACGTTTATTATATTTACTT
>GLCOG187-19|Glossina fuscipes|COII-COI|MN586415
TTAGCAGGTATGCCTCGTCGCTACTCTGATTATCCAGATGCTTACACAACTTGAAATGTAATTTCAACAATTGGGTCAACAATTTCTTTATTAGGAATTATCTTTTTCTTTTTCATTATTTGAGAAAGATTAGTAAGTCAACGAAAAGTAATTTTTCCTATTCAATTAAATTCTTCAATTGAATGATTACAAAATACCCCTCCTTCTGAACACAGTTACTCTGAATTACCTTTATTAACTAATTAATTTAACTCTAATATGGCAGAATAGTGCAATGAATTTAAGCTTCATATATAAAGTATTTTACTTTTTTTAGAAATGTCCACTTGAATATTAATAGGCCTTCAAGATAGTTCTTCTCCTCTTATAGAACAATTAATTTTTTTTCATGATCATGCATTAATAATCTTAGTAATAATTACTATATTAGTAGGTTATTTAATACTTATATTATTTTTTAATAAATTTATTAACCGTTATCTTCTTCATGGACAAACAATTGAAATTATTTGAACTATTTTACCTGCAATTATTTTATTATTTATTGCCTTCCCATCATTACGTTTATTATATTTACTTGAT
>GLCOG188-19|Glossina fuscipes|COII-COI|MN586414
TTAGCAGGTATGCCTCGTCGCTACTCTGATTATCCAGATGCTTACACAACTTGAAATGTAATTTCAACAATTGGGTCAACAATTTCTTTATTAGGAATTATCTTTTTCTTTTTCATTATTTGAGAAAGATTAGTAAGTCAACGAAAAGTAATTTTTCCTATTCAATTAAATTCTTCAATTGAATGATTACAAAATACCCCTCCTTCTGAACACAGTTACTCTGAATTACCTTTATTAACTAATTAATTTAACTCTAATATGGCAGAATAGTGCAATGAATTTAAGCTTCATATATAAAGTATTTTACTTTTTTTAGAAATGTCCACTTGAATATTAATAGGCCTTCAAGATAGTTCTTCTCCTCTTATAGAACAATTAATTTTTTTTCATGATCATGCATTAATAATCTTAGTAATAATTACTATATTAGTAGGTTATTTAATATTTATATTATTTTTTAATAAATTTATTAACCGTTATCTTCTTCATGGACAAACAATTGAAATTATTTGAACTATTTTACCTGCAATTATTTTATTATTTATTGCCTTCCCATCATTACGTTTATTATATTTACTTGATGA
>GLCOG189-19|Glossina fuscipes|COII-COI|MN586413
TTAGCAGGTATGCCTCGTCGCTACTCTGATTATCCAGATGCTTACACAACTTGAAATGTAATTTCAACAATTGGAGTCAACAATTTCTTTATTAGGAATTATCTTTTTCTTTTTCATTATTTGAGAAAGATTAGTAAGTCAACGAAAAGTAATTTTTCCTATTCAATTAAATTCTTCAATTGAATGATTACAAAATACCCCTCCTTCTGAACACAGTTACTCTGAATTACCTTTATTAACTAATTAATTTAACTCTAATATGGCAGAATAGTGCAATGAATTTAAGCTTCATATATAAAGTATTTTACTTTTTTTAGAAATGTCCACTTGAATATTAATAGGTCTTCAAGATAGTTCTTCTCCTCTTATAGAACAATTAATTTTTTTTCATGATCATGCATTAATAATCTTAGTAATAATTACTATATTAGTAGGTTATTTAATATTTATATTATTTTTTAATAAATTTATTAACCGTTATCTTCTTCATGGACAAACAATTGAAATTATTTGAACTATTTTACCTGCAATTATTTTATTATTTATTGCCTTCCCATCATTACGTTTATTATATTTACTT
>GLCOG190-19|Glossina fuscipes|COII-COI|MN586412
TTACAGGTATGCCTCGTCGCTACTCTGATTATCCAGATGCTTACACAACTTGAAATGTAATTTCAACAATTGGGTCAACAATTTCTTTATTAGGAATTATCTTTTTCTTTTTCATTATTTGAGAAAGATTAGTAAGTCAACGAAAAGTAATTTTTCCTATTCAATTAAATTCTTCAATTGAATGATTACAAAATACCCCTCCTTCTGAACACAGTTACTCTGAATTACCTTTATTAACTAATTAATTTAACTCTAATATGGCAGAATAGTGCAATGAATTTAAGCTTCATATATAAAGTATTTTACTTTTTTTAGAAATGTCCACTTGAATATTAATAGGCCTTCAAGATAGTTCTTCTCCTCTTATAGAACAATTAATTTTTTTTCATGATCATGCATTAATAATCTTAGTAATAATTACTATATTAGTAGGTTATTTAATACTTATATTATTTTTTAATAAATTTATTAACCGTTATCTTCTTCATGGACAAACAATTGAAATTATTTGAACTATTTTACCTGCAATTATTTTATTATTTATTGCCTTCCCATCATTACGTTTATTATATTTAC
>GLCOG191-19|Glossina fuscipes|COII-COI|MN586411
AGCAGGTATGCCTCGTCGCTACTCTGATTATCCAGATGCTTACACAACTTGAAATGTAATTTCAACAATTGGGTCAACAATTTCTTTATTAGGAATTATCTTTTTCTTTTTCATTATTTGAGAAAGATTAGTAAGTCAACGAAAAGTAATTTTTCCTATTCAATTAAATTCTTCAATTGAATGATTACAAAATACCCCTCCTTCTGAACACAGTTACTCTGAATTACCTTTATTAACTAATTAATTTAACTCTAATATGGCAGAATAGTGCAATGAATTTAAGCTTCATATATAAAGTATTTTACTTTTTTTAGAAATGTCCACTTGAATATTAATAGGCCTTCAAGATAGTTCTTCTCCTCTTATAGAACAATTAATTTTTTTTCATGATCATGCATTAATAATCTTAGTAATAATTACTATATTAGTAGGTTATTTAATACTTATATTATTTTTTAATAAATTTATTAACCGTTATCTTCTTCATGGACAAACAATTGAAATTATTTGAACTATTTTACCTGCAATTATTTTATTATTTATTGCCTTCCCATCATTACGTTTATTATATTTACTT
>GLCOG192-19|Glossina fuscipes|COII-COI|MN586410
TAGCAGGTATGCCTCGTCGCTACTCTGATTATCCAGATGCTTACACAACTTGAAATGTAATTTCAACAATTGGGTCAACAATTTCTTTATTAGGAATTATCTTTTTCTTTTTCATTATTTGAGAAAGATTAGTAAGTCAACGAAAAGTAATTTTTCCTATTCAATTAAATTCTTCAATTGAATGATTACAAAATACCCCTCCTTCTGAACACAGTTACTCTGAATTACCTTTATTAACTAATTAATTTAACTCTAATATGGCAGAATAGTGCAATGAATTTAAGCTTCATATATAAAGTATTTTACTTTTTTTAGAAATGTCCACTTGAATATTAATAGGCCTTCAAGATAGTTCTTCTCCTCTTATAGAACAATTGATTTTTTTTCATGATCATGCATTAATAATCTTAGTAATAATTACTATATTAGTAGGTTATTTAATATTTATATTATTTTTTAATAAATTTATTAACCGTTATCTTCTTCATGGACAAACAATTGAAATTATTTGAACTATTTTACCTGCAATTATTTTATTATTTATTGCCTTCCCATCATTACGTTTATTATATTTAC
>GLCOG193-19|Glossina fuscipes|COII-COI|MN586409
TAGCAGGTATGCCTCGTCGCTACTCTGATTATCCAGATGCTTACACAACTTGAAATGTAATTTCAACAATTGGGTCAACAATTTCTTTATTAGGAATTATCTTTTTCTTTTTCATTATTTGAGAAAGATTAGTAAGTCAACGAAAAGTAATTTTTCCTATTCAATTAAATTCTTCAATTGAATGATTACAAAATACCCCTCCTTCTGAACACAGTTACTCTGAATTACCTTTATTAACTAATTAATTTAACTCTAATATGGCAGAATAGTGCAATGAATTTAAGCTTCATATATAAAGTATTTTACTTTTTTTAGAAATGTCCACTTGAATATTAATAGGCCTTCAAGATAGTTCTTCTCCTCTTATAGAACAATTAATTTTTTTTCATGATCATGCATTAATAATCTTAGTAATAATTACTATATTAGTAGGTTATTTAATACTTATATTATTTTTTAATAAATTTATTAACCGTTATCTTCTTCATGGACAAACAATTGAAATTATTTGAACTATTTTACCTGCAATTATTTTATTATTTATTGCCTTCCCATCATTACGTTTATTATATTTACTT
>GLCOG194-19|Glossina fuscipes|COII-COI|MN586408
TTAGCAGGTATGCCTCGTCGCTACTCTGATTATCCAGATGCTTACACAACTTGAAATGTAATTTCAACAATTGGGTCAACAATTTCTTTATTAGGAATTATCTTTTTCTTTTTCATTATTTGAGAAAGATTAGTAAGTCAACGAAAAGTAATTTTTCCTATTCAATTAAATTCTTCAATTGAATGATTACAAAATACCCCTCCTTCTGAACACAGTTACTCTGAATTACCTTTATTAACTAATTAATTTAACTCTAATATGGCAGAATAGTGCAATGAATTTAAGCTTCATATATAAAGTATTTTACTTTTTTTAGAAATGTCCACTTGAATATTAATAGGCCTTCAAGATAGTTCTTCTCCTCTTATAGAACAATTAATTTTTTTTCATGATCATGCATTAATAATCTTAGTAATAATTACTATATTAGTAGGTTATTTAATACTTATATTATTTTTTAATAAATTTATTAACCGTTATCTTCTTCATGGACAAACAATTGAAATTATTTGAACTATTTTACCTGCAATTATTTTATTATTTATTGCCTTCCCATCATTACGTTTATTATATTTACTT
>GLCOG195-19|Glossina fuscipes|COII-COI|MN586407
TTAGCAGGTATGCCTCGTCGCTACTCTGATTATCCAGATGCTTACACAACTTGAAATGTAATTTCAACAATTGGGTCAACAATTTCTTTATTAGGAATTATCTTTTTCTTTTTCATTATTTGAGAAAGATTAGTAAGTCAACGAAAAGTAATTTTTCCTATTCAATTAAATTCTTCAATTGAATGATTACAAAATACCCCTCCTTCTGAACACAGTTACTCTGAATTACCTTTATTAACTAATTAATTTAACTCTAATATGGCAGAATAGTGCAATGAATTTAAGCTTCATATATAAAGTATTTTACTTTTTTTAGAAATGTCCACTTGAATATTAATAGGCCTTCAAGATAGTTCTTCTCCTCTTATAGAACAATTAATTTTTTTTCATGATCATGCATTAATAATCTTAGTAATAATTACTATATTAGTAGGTTATTTAATACTTATATTATTTTTTAATAAATTTATTAACCGTTATCTTCTTCATGGACAAACAATTGAAATTATTTGAACTATTTTACCTGCAATTATTTTATTATTTATTGCCTTCCCATCATTACGTTTATTATATTTACTTGA
>GLCOG196-19|Glossina fuscipes|COII-COI|MN586406
TTAGCAGGTATGCCTCGTCGCTACTCTGATTATCCAGATGCTTACACAACTTGAAATGTAATTTCAACAATTGGAGTCAACAATTTCTTTATTAGGAATTATCTTTTTCTTTTTCATTATTTGAGAAAGATTAGTAAGTCAACGAAAAGTAATTTTTCCTATTCAATTAAATTCTTCAATTGAATGATTACAAAATACCCCTCCTTCTGAACACAGTTACTCTGAATTACCTTTATTAACTAATTAATTTAACTCTAATATGGCAGAATAGTGCAATGAATTTAAGCTTCATATATAAAGTATTTTACTTTTTTTAGAAATGTCCACTTGAATATTAATAGGCCTTCAAGATAGTTCTTCTCCTCTTATAGAACAATTAATTTTTTTTCATGATCATGCATTAATAATCTTAGTAATAATTACTATATTAGTAGGTTATTTAATATTTATATTATTTTTTAATAAATTTATTAACCGTTATCTTCTTCATGGACAAACAATTGAAATTATTTGAACTATTTTACCTGCAATTATTTTATTATTTATTGCCTTCCCATCATTACGTTTATTATATTTACTT
>GLCOG197-19|Glossina fuscipes|COII-COI|MN586405
TTAGCAGGTATGCCTCGTCGCTACTCTGATTATCCAGATGCTTACACAACTTGAAATGTAATTTCAACAATTGGGTCAACAATTTCTTTATTAGGAATTATCTTTTTCTTTTTCATTATTTGAGAAAGATTAGTAAGTCAACGAAAAGTAATTTTTCCTATTCAATTAAATTCTTCAATTGAATGATTACAAAATACCCCTCCTTCTGAACACAGTTACTCTGAATTACCTTTATTAACTAATTAATTTAACTCTAATATGGCAGAATAGTGCAATGAATTTAAGCTTCATATATAAAGTATTTTACTTTTTTTAGAAATGTCCACTTGAATATTAATAGGCCTTCAAGATAGTTCTTCTCCTCTTATAGAACAATTGATTTTTTTTCATGATCATGCATTAATAATCTTAGTAATAATTACTATATTAGTAGGTTATTTAATATTTATATTATTTTTTAATAAATTTATTAACCGTTATCTTCTTCATGGACAAACAATTGAAATTATTTGAACTATTTTACCTGCAATTATTTTATTATTTATTGCCTTCCCATCATTACGTTTATTATATTTACTTGA
>GLCOG198-19|Glossina fuscipes|COII-COI|MN586404
TTAGCAGGTATGCCTCGTCGCTACTCTGATTATCCAGATGCTTACACAACTTGAAATGTAATTTCAACAATTGGGTCAACAATTTCTTTATTAGGAATTATCTTTTTCTTTTTCATTATTTGAGAAAGATTAGTAAGTCAACGAAAAGTAATTTTTCCTATTCAATTAAATTCTTCAATTGAATGATTACAAAATACCCCTCCTTCTGAACACAGTTACTCTGAATTACCTTTATTAACTAATTAATTTAACTCTAATATGGCAGAATAGTGCAATGAATTTAAGCTTCATATATAAAGTATTTTACTTTTTTTAGAAATGTCCACTTGAATATTAATAGGCCTTCAAGATAGTTCTTCTCCTCTTATAGAACAATTAATTTTTTTTCATGATCATGCATTAATAATCTTAGTAATAATTACTATATTAGTAGGTTATTTAATACTTATATTATTTTTTAATAAATTTATTAACCGTTATCTTCTTCATGGACAAACAATTGAAATTATTTGAACTATTTTACCTGCAATTATTTTATTATTTATTGCCTTCCCATCATTACGTTTATTATATTTACTTGA
>GLCOG199-19|Glossina fuscipes|COII-COI|MN586403
TTAGCAGGTATGCCTCGTCGCTACTCTGATTATCCAGATGCTTACACAACTTGAAATGTAATTTCAACAATTGGGTCAACAATTTCTTTATTAGGAATTATCTTTTTCTTTTTCATTATTTGAGAAAGATTAGTAAGTCAACGAAAAGTAATTTTTCCTATTCAATTAAATTCTTCAATTGAATGATTACAAAATACCCCTCCTTCTGAACACAGTTACTCTGAATTACCTTTATTAACTAATTAATTTAACTCTAATATGGCAGAATAGTGCAATGAATTTAAGCTTCATATATAAAGTATTTTACTTTTTTTAGAAATGTCCACTTGAATATTAATAGGCCTTCAAGATAGTTCTTCTCCTCTTATAGAACAATTAATTTTTTTTCATGATCATGCATTAATAATCTTAGTAATAATTACTATATTAGTAGGTTATTTAATATTTATATTATTTTTTAATAAATTTATTAACCGTTATCTTCTTCATGGACAAACAATTGAAATTATTTGAACTATTTTACCTGCAATTATTTTATTATTTATTGCCTTCCCATCATTACGTTTATTATATTTACTTGATG
>GLCOG200-19|Glossina fuscipes|COII-COI|MN586402
TTAGCAGGTATGCCTCGTCGCTACTCTGATTATCCAGATGCTTACACAACTTGAAATGTAATTTCAACAATTGGGTCAACAATTTCTTTATTAGGAATTATCTTTTTCTTTTTCATTATTTGAGAAAGATTAGTAAGTCAACGAAAAGTAATTTTTCCTATTCAATTAAATTCTTCAATTGAATGATTACAAAATACCCCTCCTTCTGAACACAGTTACTCTGAATTACCTTTATTAACTAATTAATTTAACTCTAATATGGCAGAATAGTGCAATGAATTTAAGCTTCATATATAAAGTATTTTACTTTTTTTAGAAATGTCCACTTGAATATTAATAGGCCTTCAAGATAGTTCTTCTCCTCTTATAGAACAATTAATTTTTTTTCATGATCATGCATTAATAATCTTAGTAATAATTACTATATTAGTAGGTTATTTAATACTTATATTATTTTTTAATAAATTTATTAACCGTTATCTTCTTCATGGACAAACAATTGAAATTATTTGAACTATTTTACCTGCAATTATTTTATTATTTATTGCCTTCCCATCATTACGTTTATTATATTTACTT
>GLCOG201-19|Glossina fuscipes|COII-COI|MN586401
TTAGCAGGTATGCCTCGTCGCTACTCTGATTATCCAGATGCTTACACAACTTGAAATGTAATTTCAACAATTGGGTCAACAATTTCTTTATTAGGAATTATCTTTTTCTTTTTCATTATTTGAGAAAGATTAGTAAGTCAACGAAAAGTAATTTTTCCTATTCAATTAAATTCTTCAATTGAATGATTACAAAATACCCCTCCTTCTGAACACAGTTACTCTGAATTACCTTTATTAACTAATTAATTTAACTCTAATATGGCAGAATAGTGCAATGAATTTAAGCTTCATATATAAAGTATTTTACTTTTTTTAGAAATGTCCACTTGAATATTAATAGGCCTTCAAGATAGTTCTTCCCCTCTTATAGAACAATTGATTTTTTTTCATGATCATGCATTAATAATCTTAGTAATAATTACTATATTAGTAGGTTATTTAATATTTATATTATTTTTTAATAAATTTATTAACCGTTATCTTCTTCATGGACAAACAATTGAAATTATTTGAACTATTTTACCTGCAATTATTTTATTATTTATTGCCTTCCCATCATTACGTTTATTATATTTACTTGATGAAATTAAGAG
>GLCOG202-19|Glossina fuscipes|COII-COI|MN586400
TAGCAGGTATGCCTCGTCGCTACTCTGATTATCCAGATGCTTACACAACTTGAAATGTAATTTCAACAATTGGGTCAACAATTTCTTTATTAGGAATTATCTTTTTCTTTTTCATTATTTGAGAAAGATTAGTAAGTCAACGAAAAGTAATTTTTCCTATTCAATTAAATTCTTCAATTGAATGATTACAAAATACCCCTCCTTCTGAACACAGTTACTCTGAATTACCTTTATTAACTAATTAATTTAACTCTAATATGGCAGAATAGTGCAATGAATTTAAGCTTCATATATAAAGTATTTTACTTTTTTTAGAAATGTCCACTTGAATATTAATAGGCCTTCAAGATAGTTCTTCTCCTCTTATAGAACAATTGATTTTTTTTCATGATCATGCATTAATAATCTTAGTAATAATTACTATATTAGTAGGTTATTTAATATTTATATTATTTTTTAATAAATTTATTAACCGTTATCTTCTTCATGGACAAACAATTGAAATTATTTGAACTATTTTACCTGCAATTATTTTATTATTTATTGCCTTCCCATCATTACGTTTATTATATTTAC
>GLCOG203-19|Glossina fuscipes|COII-COI|MN586399
TTAGCAGGTATGCCTCGTCGCTACTCTGATTATCCAGATGCTTACACAACTTGAAATGTAATTTCAACAATTGGGTCAACAATTTCTTTATTAGGAATTATCTTTTTCTTTTTCATTATTTGAGAAAGATTAGTAAGTCAACGAAAAGTAATTTTTCCTATTCAATTAAATTCTTCAATTGAATGATTACAAAATACCCCTCCTTCTGAACACAGTTACTCTGAATTACCTTTATTAACTAATTAATTTAACTCTAATATGGCAGAATAGTGCAATGAATTTAAGCTTCATATATAAAGTATTTTACTTTTTTTAGAAATGTCCACTTGAATATTAATAGGCCTTCAAGATAGTTCTTCTCCTCTTATAGAACAATTAATTTTTTTTCATGATCATGCATTAATAATCTTAGTAATAATTACTATATTAGTAGGTTATTTAATACTTATATTATTTTTTAATAAATTTATTAACCGTTATCTTCTTCATGGACAAACAATTGAAATTATTTGAACTATTTTACCTGCAATTATTTTATTATTTATTGCCTTCCCATCATTACGTTTATTATATTTACTTG
>GLCOG204-19|Glossina fuscipes|COII-COI|MN586398
TTAGCAGGTATGCCTCGTCGCTACTCTGATTATCCAGATGCTTACACAACTTGAAATGTAATTTCAACAATTGGGTCAACAATTTCTTTATTAGGAATTATCTTTTTCTTTTTCATTATTTGAGAAAGATTAGTAAGTCAACGAAAAGTAATTTTTCCTATTCAATTAAATTCTTCAATTGAATGGCTACAAAATACCCCTCCTTCTGAACACAGTTACTCTGAATTACCTTTATTAACTAATTAATTTAACTCTAATATGGCAGAATAGTGCAATGAATTTAAGCTTCATATATAAAGTATTTTACTTTTTTTAGAAATGTCCACTTGAATATTAATAGGCCTTCAAGATAGTTCTTCTCCTCTTATAGAACAATTGATTTTTTTTCATGATCATGCATTAATAATCTTAGTAATAATTACTATATTAGTAGGTTATTTAATATTTATATTATTTTTTAATAAATTTATTAACCGTTATCTTCTTCATGGACAAACAATTGAAATTATTTGAACTATTTTACCTGCAATTATTTTATTATTTATTGCCTTCCCATCATTACGTTTATTATATTTACTTG
>GLCOG205-19|Glossina fuscipes|COII-COI|MN586397
TTAGCAGGTATGCCTCGTCGCTACTCTGATTATCCAGATGCTTACACAACTTGAAATGTAATTTCAACAATTGGGTCAACAATTTCTTTATTAGGAATTATCTTTTTCTTTTTCATTATTTGAGAAAGATTAGTAAGTCAACGAAAAGTAATTTTTCCTATTCAATTAAATTCTTCAATTGAATGATTACAAAATACCCCTCCTTCTGAACACAGTTACTCTGAATTACCTTTATTAACTAATTAATTTAACTCTAATATGGCAGAATAGTGCAATGAATTTAAGCTTCATATATAAAGTATTTTACTTTTTTTAGAAATGTCCACTTGAATATTAATAGGCCTTCAAGATAGTTCTTCTCCTCTTATAGAACAATTAATTTTTTTTCATGATCATGCATTAATAATCTTAGTAATAATTACTATATTAGTAGGTTATTTAATATTTATATTATTTTTTAATAAATTTATTAACCGTTATCTTCTTCATGGACAAACAATTGAAATTATTTGAACTATTTTACCTGCAATTATTTTATTATTTATTGCCTTCCCATCATTACGTTTATTATATTTAC
>GLCOG206-19|Glossina fuscipes|COII-COI|MN586396
TAGCAGGTATGCCTCGTCGCTACTCTGATTATCCAGATGCTTACACAACTTGAAATGTAATTTCAACAATTGGGTCAACAATTTCTTTATTAGGAATTATCTTTTTCTTTTTCATTATTTGAGAAAGATTAGTAAGTCAACGAAAAGTAATTTTTCCTATTCAATTAAATTCTTCAATTGAATGATTACAAAATACCCCTCCTTCTGAACACAGTTACTCTGAATTACCTTTATTAACTAATTAATTTAACTCTAATATGGCAGAATAGTGCAATGAATTTAAGCTTCATATATAAAGTATTTTACTTTTTTTAGAAATGTCCACTTGAATATTAATAGGCCTTCAAGATAGTTCTTCTCCTCTTATAGAACAATTGATTTTTTTTCATGATCATGCATTAATAATCTTAGTAATAATTACTATATTAGTAGGTTATTTAATATTTATATTATTTTTTAATAAATTTATTAACCGTTATCTTCTTCATGGACAAACAATTGAAATTATTTGAACTATTTTACCTGCAATTATTTTATTATTTATTGCCTTCCCATCATTACGTTTATTATATTTACTTG
>GLCOG207-19|Glossina fuscipes|COII-COI|MN586395
TTAGCAGGTATGCCTCGTCGCTACTCTGATTATCCAGATGCTTACACAACTTGAAATGTAATTTCAACAATTGGGTCAACAATTTCTTTATTAGGAATTATCTTTTTCTTTTTCATTATTTGAGAAAGATTAGTAAGTCAACGAAAAGTAATTTTTCCTATTCAATTAAATTCTTCAATTGAATGATTACAAAATACCCCTCCTTCTGAACACAGTTACTCTGAATTACCTTTATTAACTAATTAATTTAACTCTAATATGGCAGAATAGTGCAATGAATTTAAGCTTCATATATAAAGTATTTTACTTTTTTTAGAAATGTCCACTTGAATATTAATAGGCCTTCAAGATAGTTCTTCTCCTCTTATAGAACAATTAATTTTTTTTCATGATCATGCATTAATAATCTTAGTAATAATTACTATATTAGTAGGTTATTTAATATTTATATTATTTTTTAATAAATTTATTAACCGTTATCTTCTTCATGGACAAACAATTGAAATTATTTGAACTATTTTACCTGCAATTATTTTATTATTTATTGCCTTCCCATCATTACGTTTATTATATTTAC
>GLCOG208-19|Glossina fuscipes|COII-COI|MN586394
TTAGCAGGTATGCCTCGTCGCTACTCTGATTATCCAGATGCTTACACAACTTGAAATGTAATTTCAACAATTGGGTCAACAATTTCTTTATTAGGAATTATCTTTTTCTTTTTCATTATTTGAGAAAGATTAGTAAGTCAACGAAAAGTAATTTTTCCTATTCAATTAAATTCTTCAATTGAATGATTACAAAATACCCCTCCTTCTGAACACAGTTACTCTGAATTACCTTTATTAACTAATTAATTTAACTCTAATATGGCAGAATAGTGCAATGAATTTAAGCTTCATATATAAAGTATTTTACTTTTTTTAGAAATGTCCACTTGAATATTAATAGGCCTTCAAGATAGTTCTTCTCCTCTTATAGAACAATTAATTTTTTTTCATGATCATGCATTAATAATCTTAGTAATAATTACTATATTAGTAGGTTATTTAATACTTATATTATTTTTTAATAAATTTATTAACCGTTATCTTCTTCATGGACAAACAATTGAAATTATTTGAACTATTTTACCTGCAATTATTTTATTATTTATTGCCTTCCCATCATTACGTTTATTATATTTACTT
>GLCOG209-19|Glossina fuscipes|COII-COI|MN586393
TTAGCAGGTATGCCTCGTCGCTACTCTGATTATCCAGATGCTTACACAACTTGAAATGTAATTTCAACAATTGGGTCAACAATTTCTTTATTAGGAATTATCTTTTTCTTTTTCATTATTTGAGAAAGATTAGTAAGTCAACGAAAAGTAATTTTTCCTATTCAATTAAATTCTTCAATTGAATGATTACAAAATACCCCTCCTTCTGAACACAGTTACTCTGAATTACCTTTATTAACTAATTAATTTAACTCTAATATGGCAGAATAGTGCAATGAATTTAAGCTTCATATATAAAGTATTTTACTTTTTTTAGAAATGTCCACTTGAATATTAATAGGCCTTCAAGATAGTTCTTCTCCTCTTATAGAACAATTGATTTTTTTTCATGATCATGCATTAATAATCTTAGTAATAATTACTATATTAGTAGGTTATTTAATATTTATATTATTTTTTAATAAATTTATTAACCGTTATCTTCTTCATGGACAAACAATTGAAATTATTTGAACTATTTTACCTGCAATTATTTTATTATTTATTGCCTTCCCATCATTACGTTTATTATATTTACTTGAT
>GLCOG210-19|Glossina fuscipes|COII-COI|MN586392
TTAGCAGGTATGCCTCGTCGCTACTCTGATTATCCAGATGCTTACACAACTTGAAATGTAATTTCAACAATTGGGTCAACAATTTCTTTATTAGGAATTATCTTTTTCTTTTTCATTATTTGAGAAAGATTAGTAAGCCAACGAAAAGTAATTTTTCCTATTCAATTAAATTCTTCAATTGAATGGCTACAAAATACCCCTCCTTCTGAACACAGTTACTCTGAATTACCTTTATTAACTAATTAATTTAACTCTAATATGGCAGAATAGTGCAATGAATTTAAGCTTCATATATAAAGTATTTTACTTTTTTTAGAAATGTCCACTTGAATATTAATAGGCCTTCAAGATAGTTCTTCTCCTCTTATAGAACAATTGATTTTTTTTCATGATCATGCATTAATAATCTTAGTAATAATTACTATATTAGTAGGTTATTTAATATTTATATTATTTTTTAATAAATTTATTAACCGTTATCTTCTTCATGGACAAACAATTGAAATTATTTGAACTATTTTACCTGCAATTATTTTATTATTTATTGCCTTCCCATCATTACGTTTATTATATTTACTTGATG
>GLCOG211-19|Glossina fuscipes|COII-COI|MN586391
TTAGCAGGTATGCCTCGTCGCTACTCTGATTATCCAGATGCTTACACAACTTGAAATGTAATTTCAACAATTGGGTCAACAATTTCTTTATTAGGAATTATCTTTTTCTTTTTCATTATTTGAGAAAGATTAGTAAGTCAACGAAAAGTAATTTTTCCTATTCAATTAAATTCTTCAATTGAATGATTACAAAATACCCCTCCTTCTGAACACAGTTACTCTGAATTACCTTTATTAACTAATTAATTTAACTCTAATATGGCAGAATAGTGCAATGAATTTAAGCTTCATATATAAAGTATTTTACTTTTTTTAGAAATGTCCACTTGAATATTAATAGGCCTTCAAGATAGTTCTTCTCCTCTTATAGAACAATTAATTTTTTTTCATGATCATGCATTAATAATCTTAGTAATAATTACTATATTAGTAGGTTATTTAATATTTATATTATTTTTTAATAAATTTATTAACCGTTATCTTCTTCATGGACAAACAATTGAAATTATTTGAACTATTTTACCTGCAATTATTTTATTATTTATTGCCTTCCCATCATTACGTTTATTATATTTACTTGATGAAATTAAGAG
>GLCOG212-19|Glossina fuscipes|COII-COI|MN586390
TTAGCAGGTATGCCTCGTCGCTACTCTGATTATCCAGATGCTTACACAACTTGAAATGTAATTTCAACAATTGGGTCAACAATTTCTTTATTAGGAATTATCTTTTTCTTTTTCATTATTTGAGAAAGATTAGTAAGTCAACGAAAAGTAATTTTTCCTATTCAATTAAATTCTTCAATTGAATGATTACAAAATACCCCTCCTTCTGAACACAGTTACTCTGAATTACCTTTATTAACTAATTAATTTAACTCTAATATGGCAGAATAGTGCAATGAATTTAAGCTTCATATATAAAGTATTTTACTTTTTTTAGAAATGTCCACTTGAATATTAATAGGCCTTCAAGATAGTTCTTCTCCTCTTATAGAACAATTAATTTTTTTTCATGATCATGCATTAATAATCTTAGTAATAATTACTATATTAGTAGGTTATTTAATATTTATATTATTTTTTAATAAATTTATTAACCGTTATCTTCTTCATGGACAAACAATTGAAATTATTTGAACTATTTTACCTGCAATTATTTTATTATTTATTGCCTTCCCATCATTACGTTTATTATATTTACTTGA
>GLCOG213-19|Glossina fuscipes|COII-COI|MN586389
TTAGCAGGTATGCCTCGTCGCTACTCTGATTATCCAGATGCTTACACAACTTGAAATGTAATTTCAACAATTGGGTCAACAATTTCTTTATTAGGAATTATCTTTTTCTTTTTCATTATTTGAGAAAGATTAGTAAGTCAACGAAAAGTAATTTTTCCTATTCAATTAAATTCTTCAATTGAATGGCTACAAAATACCCCTCCTTCTGAACACAGTTACTCTGAATTACCTTTATTAACTAATTAATTTAACTCTAATATGGCAGAATAGTGCAATGAATTTAAGCTTCATATATAAAGTATTTTACTTTTTTTAGAAATGTCCACTTGAATATTAATAGGCCTTCAAGATAGTTCTTCTCCTCTTATAGAACAATTGATTTTTTTTCATGATCATGCATTAATAATCTTAGTAATAATTACTATATTAGTAGGTTATTTAATATTTATATTATTTTTTAATAAATTTATTAACCGTTATCTTCTTCATGGACAAACAATTGAAATTATTTGAACTATTTTACCTGCAATTATTTTATTATTTATTGCCTTCCCATCATTACGTTTATTATATTTACTTGA
>GLCOG214-19|Glossina fuscipes|COII-COI|MN586388
TTAGCAGGTATGCCTCGTCGCTACTCTGATTATCCAGATGCTTACACAACTTGAAATGTAATTTCAACAATTGGAGTCAACAATTTCTTTATTAGGAATTATCTTTTTCTTTTTCATTATTTGAGAAAGATTAGTAAGTCAACGAAAAGTAATTTTTCCTATTCAATTAAATTCTTCAATTGAATGATTACAAAATACCCCTCCTTCTGAACACAGTTACTCTGAATTACCTTTATTAACTAATTAATTTAACTCTAATATGGCAGAATAGTGCAATGAATTTAAGCTTCATATATAAAGTATTTTACTTTTTTTAGAAATGTCCACTTGAATATTAATAGGTCTTCAAGATAGTTCTTCTCCTCTTATAGAACAATTAATTTTTTTTCATGATCATGCATTAATAATCTTAGTAATAATTACTATATTAGTAGGTTATTTAATATTTATATTATTTTTTAATAAATTTATTAACCGTTATCTTCTTCATGGACAAACAATTGAAATTATTTGAACTATTTTACCTGCAATTATTTTATTATTTATTGCCTTCCCATCATTACGTTTATTATATTTACTTGA
>GLCOG215-19|Glossina fuscipes|COII-COI|MN586387
TAGCAGGTATGCCTCGTCGCTACTCTGATTATCCAGATGCTTACACAACTTGAAATGTAATTTCAACAATTGGGTCAACAATTTCTTTATTAGGAATTATCTTTTTCTTTTTCATTATTTGAGAAAGATTAGTAAGTCAACGAAAAGTAATTTTTCCTATTCAATTAAATTCTTCAATTGAATGATTACAAAATACCCCTCCTTCTGAACACAGTTACTCTGAATTACCTTTATTAACTAATTAATTTAACTCTAATATGGCAGAATAGTGCAATGAATTTAAGCTTCATATATAAAGTATTTTACTTTTTTTAGAAATGTCCACTTGAATATTAATAGGCCTTCAAGATAGTTCTTCTCCTCTTATAGAACAATTGATTTTTTTTCATGATCATGCATTAATAATCTTAGTAATAATTACTATATTAGTAGGTTATTTAATATTTATATTATTTTTTAATAAATTTATTAACCGTTATCTTCTTCATGGACAAACAATTGAAATTATTTGAACTATTTTACCTGCAATTATTTTATTATTTATTGCCTTCCCATCATTACGTTTATTATATTTAC
>GLCOG216-19|Glossina fuscipes|COII-COI|MN586386
TTAGCAGGTATGCCTCGTCGCTACTCTGATTATCCAGATGCTTACACAACTTGAAATGTAATTTCAACAATTGGGTCAACAATTTCTTTATTAGGAATTATCTTTTTCTTTTTCATTATTTGAGAAAGATTAGTAAGTCAACGAAAAGTAATTTTTCCTATTCAATTAAATTCTTCAATTGAATGATTACAAAATACCCCTCCTTCTGAACACAGTTACTCTGAATTACCTTTATTAACTAATTAATTTAACTCTAATATGGCAGAATAGTGCAATGAATTTAAGCTTCATATATAAAGTATTTTACTTTTTTTAGAAATGTCCACTTGAATATTAATAGGCCTTCAAGATAGTTCTTCTCCTCTTATAGAACAATTAATTTTTTTTCATGATCATGCATTAATAATCTTAGTAATAATTACTATATTAGTAGGTTATTTAATACTTATATTATTTTTTAATAAATTTATTAACCGTTATCTTCTTCATGGACAAACAATTGAAATTATTTGAACTATTTTACCTGCAATTATTTTATTATTTATTGCCTTCCCATCATTACGTTTATTATATTTACTT
>GLCOG217-19|Glossina fuscipes|COII-COI|MN586385
TTAGCAGGTATGCCTCGTCGCTACTCTGATTATCCAGATGCTTACACAACTTGAAATGTAATTTCAACAATTGGGTCAACAATTTCTTTATTAGGAATTATCTTTTTCTTTTTCATTATTTGAGAAAGATTAGTAAGTCAACGAAAAGTAATTTTTCCTATTCAATTAAATTCTTCAATTGAATGATTACAAAATACCCCTCCTTCTGAACACAGTTACTCTGAATTACCTTTATTAACTAATTAATTTAACTCTAATATGGCAGAATAGTGCAATGAATTTAAGCTTCATATATAAAGTATTTTACTTTTTTTAGAAATGTCCACTTGAATATTAATAGGCCTTCAAGATAGTTCTTCTCCTCTTATAGAACAATTAATTTTTTTTCATGATCATGCATTAATAATCTTAGTAATAATTACTATATTAGTAGGTTATTTAATATTTATATTATTTTTTAATAAATTTATTAACCGTTATCTTCTTCATGGACAAACAATTGAAATTATTTGAACTATTTTACCTGCAATTATTTTATTATTTATTGCCTTCCCATCATTACGTTTATTATATTTACTTGA
>GLCOG218-19|Glossina fuscipes|COII-COI|MN586384
TTAGCAGGTATGCCTCGTCGCTACTCTGATTATCCAGATGCTTACACAACTTGAAATGTAATTTCAACAATTGGGTCAACAATTTCTTTATTAGGAATTATCTTTTTCTTTTTCATTATTTGAGAAAGATTAGTAAGTCAACGAAAAGTAATTTTTCCTATTCAATTAAATTCTTCAATTGAATGATTACAAAATACCCCTCCTTCTGAACACAGTTACTCTGAATTACCTTTATTAACTAATTAATTTAACTCTAATATGGCAGAATAGTGCAATGAATTTAAGCTTCATATATAAAGTATTTTACTTTTTTTAGAAATGTCCACTTGAATATTAATAGGCCTTCAAGATAGTTCTTCTCCTCTTATAGAACAATTAATTTTTTTTCATGATCATGCATTAATAATCTTAGTAATAATTACTATATTAGTAGGTTATTTAATACTTATATTATTTTTTAATAAATTTATTAACCGTTATCTTCTTCATGGACAAACAATTGAAATTATTTGAACTATTTTACCTGCAATTATTTTATTATTTATTGCCTTCCCATCATTACGTTTATTATATTTACTTGA
>GLCOG219-19|Glossina fuscipes|COII-COI|MN586383
TTAGCAGGTATGCCTCGTCGCTACTCTGATTATCCAGATGCTTACACAACTTGAAATGTAATTTCAACAATTGGAGTCAACAATTTCTTTATTAGGAATTATCTTTTTCTTTTTCATTATTTGAGAAAGATTAGTAAGTCAACGAAAAGTAATTTTTCCTATTCAATTAAATTCTTCAATTGAATGATTACAAAATACCCCTCCTTCTGAACACAGTTACTCTGAATTACCTTTATTAACTAATTAATTTAACTCTAATATGGCAGAATAGTGCAATGAATTTAAGCTTCATATATAAAGTATTTTACTTTTTTTAGAAATGTCCACTTGAATATTAATAGGCCTTCAAGATAGTTCTTCTCCTCTTATAGAACAATTAATTTTTTTTCATGATCATGCATTAATAATCTTAGTAATAATTACTATATTAGTAGGTTATTTAATACTTATATTATTTTTTAATAAATTTATTAACCGTTATCTTCTTCATGGACAAACAATTGAAATTATTTGAACTATTTTACCTGCAATTATTTTATTATTTATTGCCTTCCCATCATTACGTTTATTATATTTACTT
>GLCOG220-19|Glossina fuscipes|COII-COI|MN586382
TTAGCAGGTATGCCTCGTCGCTACTCTGATTATCCAGATGCTTACACAACTTGAAATGTAATTTCAACAATTGGGTCAACAATTTCTTTATTAGGAATTATCTTTTTCTTTTTCATTATTTGAGAAAGATTAGTAAGTCAACGAAAAGTAATTTTTCCTATTCAATTAAATTCTTCAATTGAATGATTACAAAATACCCCTCCTTCTGAACACAGTTACTCTGAATTACCTTTATTAACTAATTAATTTAACTCTAATATGGCAGAATAGTGCAATGAATTTAAGCTTCATATATAAAGTATTTTACTTTTTTTAGAAATGTCCACTTGAATATTAATAGGCCTTCAAGATAGTTCTTCTCCTCTTATAGAACAATTAATTTTTTTTCATGATCATGCATTAATAATCTTAGTAATAATTACTATATTAGTAGGTTATTTAATATTTATATTATTTTTTAATAAATTTATTAACCGTTATCTTCTTCATGGACAAACAATTGAAATTATTTGAACTATTTTACCTGCAATTATTTTATTATTTATTGCCTTCCCATCATTACGTTTATTATATTTACTTGAT
>GLCOG221-19|Glossina fuscipes|COII-COI|MN586381
TTAGCAGGTATGCCTCGTCGCTACTCTGATTATCCAGATGCTTACACAACTTGAAATGTAATTTCAACAATTGGGTCAACAATTTCTTTATTAGGAATTATCTTTTTCTTTTTCATTATTTGAGAAAGATTAGTAAGTCAACGAAAAGTAATTTTTCCTATTCAATTAAATTCTTCAATTGAATGATTACAAAATACCCCTCCTTCTGAACACAGTTACTCTGAATTACCTTTATTAACTAATTAATTTAACTCTAATATGGCAGAATAGTGCAATGAATTTAAGCTTCATATATAAAGTATTTTACTTTTTTTAGAAATGTCCACTTGAATATTAATAGGCCTTCAAGATAGTTCTTCTCCTCTTATAGAACAATTAATTTTTTTTCATGATCATGCATTAATAATCTTAGTAATAATTACTATATTAGTAGGTTATTTAATATTTATATTATTTTTTAATAAATTTATTAACCGTTATCTTCTTCATGGACAAACAATTGAAATTATTTGAACTATTTTACCTGCAATTATTTTATTATTTATTGCCTTCCCATCATTACGTTTATTATATTTACTTGATGAAATTAAGAGAACC
>GLCOG222-19|Glossina fuscipes|COII-COI|MN586380
TTAGCAGGTATGCCTCGTCGCTACTCTGATTATCCAGATGCTTACACAACTTGAAATGTAATTTCAACAATTGGGTCAACAATTTCTTTATTAGGAATTATCTTTTTCTTTTTCATTATTTGAGAAAGATTAGTAAGTCAACGAAAAGTAATTTTTCCTATTCAATTAAATTCTTCAATTGAATGATTACAAAATACCCCTCCTTCTGAACACAGTTACTCTGAATTACCTTTATTAACTAATTAATTTAACTCTAATATGGCAGAATAGTGCAATGAATTTAAGCTTCATATATAAAGTATTTTACTTTTTTTAGAAATGTCCACTTGAATATTAATAGGCCTTCAAGATAGTTCTTCTCCTCTTATAGAACAATTAATTTTTTTTCATGATCATGCATTAATAATCTTAGTAATAATTACTATATTAGTAGGTTATTTAATACTTATATTATTTTTTAATAAATTTATTAACCGTTATCTTCTTCATGGACAAACAATTGAAATTATTTGAACTATTTTACCTGCAATTATTTTATTATTTATTGCCTTCCCATCATTACGTTTATTATATTTACTTGATGAAATTAAGAG
>GLCOG223-19|Glossina fuscipes|COII-COI|MN586379
TTAGCAGGTATGCCTCGTCGCTACTCTGATTATCCAGATGCTTACACAACTTGAAATGTAATTTCAACAATTGGGTCAACAATTTCTTTATTAGGAATTATCTTTTTCTTTTTCATTATTTGAGAAAGATTAGTAAGTCAACGAAAAGTAATTTTTCCTATTCAATTAAATTCTTCAATTGAATGGCTACAAAATACCCCTCCTTCTGAACACAGTTACTCTGAATTACCTTTATTAACTAATTAATTTAACTCTAATATGGCAGAATAGTGCAATGAATTTAAGCTTCATATATAAAGTATTTTACTTTTTTTAGAAATGTCCACTTGAATATTAATAGGCCTTCAAGATAGTTCTTCTCCTCTTATAGAACAATTGATTTTTTTTCATGATCATGCATTAATAATCTTAGTAATAATTACTATATTAGTAGGTTATTTAATATTTATATTATTTTTTAATAAATTTATTAACCGTTATCTTCTTCATGGACAAACAATTGAAATTATTTGAACTATTTTACCTGCAATTATTTTATTATTTATTGCCTTCCCATCATTACGTTTATTATATTTACTTGATGA
>GLCOG224-19|Glossina fuscipes|COII-COI|MN586378
TTAGCAGGTATGCCTCGTCGCTACTCTGATTATCCAGATGCTTACACAACTTGAAATGTAATTTCAACAATTGGGTCAACAATTTCTTTATTAGGAATTATCTTTTTCTTTTTCATTATTTGAGAAAGATTAGTAAGTCAACGAAAAGTAATTTTTCCTATTCAATTAAATTCTTCAATTGAATGGCTACAAAATACCCCTCCTTCTGAACACAGTTACTCTGAATTACCTTTATTAACTAATTAATTTAACTCTAATATGGCAGAATAGTGCAATGAATTTAAGCTTCATATATAAAGTATTTTACTTTTTTTAGAAATGTCCACTTGAATATTAATAGGCCTTCAAGATAGTTCTTCTCCTCTTATAGAACAATTGATTTTTTTTCATGATCATGCATTAATAATCTTAGTAATAATTACTATATTAGTAGGTTATTTAATATTTATATTATTTTTTAATAAATTTATTAACCGTTATCTTCTTCATGGACAAACAATTGAAATTATTTGAACTATTTTACCTGCAATTATTTTATTATTTATTGCCTTCCCATCATTACGTTTATTATATTTACTTGA
>GLCOG225-19|Glossina fuscipes|COII-COI|MN586377
TTAGCAGGTATGCCTCGTCGCTACTCTGATTATCCAGATGCTTACACAACTTGAAATGTAATTTCAACAATTGGAGTCAACAATTTCTTTATTAGGAATTATCTTTTTCTTTTTCATTATTTGAGAAAGATTAGTAAGTCAACGAAAAGTAATTTTTCCTATTCAATTAAATTCTTCAATTGAATGATTACAAAATACCCCTCCTTCTGAACACAGTTACTCTGAATTACCTTTATTAACTAATTAATTTAACTCTAATATGGCAGAATAGTGCAATGAATTTAAGCTTCATATATAAAGTATTTTACTTTTTTTAGAAATGTCCACTTGAATATTAATAGGCCTTCAAGATAGTTCTTCTCCTCTTATAGAACAATTGATTTTTTTTCATGATCATGCATTAATAATCTTAGTAATAATTACTATATTAGTAGGTTATTTAATATTTATATTATTTTTTAATAAATTTATTAACCGTTATCTTCTTCATGGACAAACAATTGAAATTATTTGAACTATTTTACCTGCAATTATTTTATTATTTATTGCCTTCCCATCATTACGTTTATTATATTTACTT
>GLCOG226-19|Glossina fuscipes|COII-COI|MN586376
TTAGCAGGTATGCCTCGTCGCTACTCTGATTATCCAGATGCTTACACAACTTGAAATGTAATTTCAACAATTGGGTCAACAATTTCTTTATTAGGAATTATCTTTTTCTTTTTCATTATTTGAGAAAGATTAGTAAGTCAACGAAAAGTAATTTTTCCTATTCAATTAAATTCTTCAATTGAATGATTACAAAATACCCCTCCTTCTGAACACAGTTACTCTGAATTACCTTTATTAACTAATTAATTTAACTCTAATATGGCAGAATAGTGCAATGAATTTAAGCTTCATATATAAAGTATTTTACTTTTTTTAGAAATGTCCACTTGAATATTAATAGGCCTTCAAGATAGTTCTTCTCCTCTTATAGAACAATTAATTTTTTTTCATGATCATGCATTAATAATCTTAGTAATAATTACTATATTAGTAGGTTATTTAATACTTATATTATTTTTTAATAAATTTATTAACCGTTATCTTCTTCATGGACAAACAATTGAAATTATTTGAACTATTTTACCTGCAATTATTTTATTATTTATTGCCTTCCCATCATTACGTTTATTATATTTACTTG
>GLCOG227-19|Glossina fuscipes|COII-COI|MN586375
TTAGCAGGTATGCCTCGTCGCTACTCTGATTATCCAGATGCTTACACAACTTGAAATGTAATTTCAACAATTGGGTCAACAATTTCTTTATTAGGAATTATCTTTTTCTTTTTCATTATTTGAGAAAGATTAGTAAGTCAACGAAAAGTAATTTTTCCTATTCAATTAAATTCTTCAATTGAATGGCTACAAAATACCCCTCCTTCTGAACACAGTTACTCTGAATTACCTTTATTAACTAATTAATTTAACTCTAATATGGCAGAATAGTGCAATGAATTTAAGCTTCATATATAAAGTATTTTACTTTTTTTAGAAATGTCCACTTGAATATTAATAGGCCTTCAAGATAGTTCTTCTCCTCTTATAGAACAATTAATTTTTTTTCATGATCATGCATTAATAATCTTAGTAATAATTACTATATTAGTAGGTTATTTAATATTTATATTATTTTTTAATAAATTTATTAACCGTTATCTTCTTCATGGACAAACAATTGAAATTATTTGAACTATTTTACCTGCAATTATTTTATTATTTATTGCCTTCCCATCATTACGTTTATTATATTTACTT
>GLCOG228-19|Glossina fuscipes|COII-COI|MN586374
TTAGCAGGTATGCCTCGTCGCTACTCTGATTATCCAGATGCTTACACAACTTGAAATGTAATTTCAACAATTGGAGTCAACAATTTCTTTATTAGGAATTATCTTTTTCTTTTTCATTATTTGAGAAAGATTAGTAAGTCAACGAAAAGTAATTTTTCCTATTCAATTAAATTCTTCAATTGAATGATTACAAAATACCCCTCCTTCTGAACACAGTTACTCTGAATTACCTTTATTAACTAATTAATTTAACTCTAATATGGCAGAATAGTGCAATGAATTTAAGCTTCATATATAAAGTATTTTACTTTTTTTAGAAATGTCCACTTGAATATTAATAGGCCTTCAAGATAGTTCTTCTCCTCTTATAGAACAATTGATTTTTTTTCATGATCATGCATTAATAATCTTAGTAATAATTACTATATTAGTAGGTTATTTAATATTTATATTATTTTTTAATAAATTTATTAACCGTTATCTTCTTCATGGACAAACAATTGAAATTATTTGAACTATTTTACCTGCAATTATTTTATTATTTATTGCCTTCCCATCATTACGTTTATTATATTTACTTGAT
>GLCOG229-19|Glossina fuscipes|COII-COI|MN586373
TTAGCAGGTATGCCTCGTCGCTACTCTGATTATCCAGATGCTTACACAACTTGAAATGTAATTTCAACAATTGGGTCAACAATTTCTTTATTAGGAATTATCTTTTTCTTTTTCATTATTTGAGAAAGATTAGTAAGTCAACGAAAAGTAATTTTTCCTATTCAATTAAATTCTTCAATTGAATGATTACAAAATACCCCTCCTTCTGAACACAGTTACTCTGAATTACCTTTATTAACTAATTAATTTAACTCTAATATGGCAGAATAGTGCAATGAATTTAAGCTTCATATATAAAGTATTTTACTTTTTTTAGAAATGTCCACTTGAATATTAATAGGCCTTCAAGATAGTTCTTCTCCTCTTATAGAACAATTGATTTTTTTTCATGATCATGCATTAATAATCTTAGTAATAATTACTATATTAGTAGGTTATTTAATATTTATATTATTTTTTAATAAATTTATTAACCGTTATCTTCTTCATGGACAAACAATTGAAATTATTTGAACTATTTTACCTGCAATTATTTTATTATTTATTGCCTTCCCATCATTACGTTTATTATATTTACTTGAT
>GLCOG230-19|Glossina fuscipes|COII-COI|MN586372
TTAGCAGGTATGCCTCGTCGCTACTCTGATTATCCAGATGCTTACACAACTTGAAATGTAATTTCAACAATTGGGTCAACAATTTCTTTATTAGGAATTATCTTTTTCTTTTTCATTATTTGAGAAAGATTAGTAAGTCAACGAAAAGTAATTTTTCCTATTCAATTAAATTCTTCAATTGAATGGCTACAAAATACCCCTCCTTCTGAACACAGTTACTCTGAATTACCTTTATTAACTAATTAATTTAACTCTAATATGGCAGAATAGTGCAATGAATTTAAGCTTCATATATAAAGTATTTTACTTTTTTTAGAAATGTCCACTTGAATATTAATAGGCCTTCAAGATAGTTCTTCTCCTCTTATAGAACAATTAATTTTTTTTCATGATCATGCATTAATAATCTTAGTAATAATTACTATATTAGTAGGTTATTTAATATTTATATTATTTTTTAATAAATTTATTAACCGTTATCTTCTTCATGGACAAACAATTGAAATTATTTGAACTATTTTACCTGCAATTATTTTATTATTTATTGCCTTCCCATCATTACGTTTATTATATTTACTTG
>GLCOG231-19|Glossina fuscipes|COII-COI|MN586371
TTAGCAGGTATGCCTCGTCGCTACTCTGATTATCCAGATGCTTACACAACTTGAAATGTAATTTCAACAATTGGGTCAACAATTTCTTTATTAGGAATTATCTTTTTCTTTTTCATTATTTGAGAAAGATTAGTAAGTCAACGAAAAGTAATTTTTCCTATTCAATTAAATTCTTCAATTGAATGATTACAAAATACCCCTCCTTCTGAACACAGTTACTCTGAATTACCTTTATTAACTAATTAATTTAACTCTAATATGGCAGAATAGTGCAATGAATTTAAGCTTCATATATAAAGTATTTTACTTTTTTTAGAAATGTCCACTTGAATATTAATAGGCCTTCAAGATAGTTCTTCTCCTCTTATAGAACAATTAATTTTTTTTCATGATCATGCATTAATAATCTTAGTAATAATTACTATATTAGTAGGTTATTTAATATTTATATTATTTTTTAATAAATTTATTAACCGTTATCTTCTTCATGGACAAACAATTGAAATTATTTGAACTATTTTACCTGCAATTATTTTATTATTTATTGCCTTCCCATCATTACGTTTATTATATTTACTTGA
>GLCOG232-19|Glossina fuscipes|COII-COI|MN586370
TTAGCAGGTATGCCTCGTCGCTACTCTGATTATCCAGATGCTTACACAACTTGAAATGTAATTTCAACAATTGGGTCAACAATTTCTTTATTAGGAATTATCTTTTTCTTTTTCATTATTTGAGAAAGATTAGTAAGTCAACGAAAAGTAATTTTTCCTATTCAATTAAATTCTTCAATTGAATGATTACAAAATACCCCTCCTTCTGAACACAGTTACTCTGAATTACCTTTATTAACTAATTAATTTAACTCTAATATGGCAGAATAGTGCAATGAATTTAAGCTTCATATATAAAGTATTTTACTTTTTTTAGAAATGTCCACTTGAATATTAATAGGCCTTCAAGATAGTTCTTCTCCTCTTATAGAACAATTAATTTTTTTTCATGATCATGCATTAATAATCTTAGTAATAATTACTATATTAGTAGGTTATTTAATACTTATATTATTTTTTAATAAATTTATTAACCGTTATCTTCTTCATGGACAAACAATTGAAATTATTTGAACTATTTTACCTGCAATTATTTTATTATTTATTGCCTTCCCATCATTACGTTTATTATATTTACTTGATG
>GLCOG233-19|Glossina fuscipes|COII-COI|MN586369
TTAGCAGGTATGCCTCGTCGCTACTCTGATTATCCAGATGCTTACACAACTTGAAATGTAATTTCAACAATTGGGTCAACAATTTCTTTATTAGGAATTATCTTTTTCTTTTTCATTATTTGAGAAAGATTAGTAAGTCAACGAAAAGTAATTTTTCCTATTCAATTAAATTCTTCAATTGAATGATTACAAAATACCCCTCCTTCTGAACACAGTTACTCTGAATTACCTTTATTAACTAATTAATTTAACTCTAATATGGCAGAATAGTGCAATGAATTTAAGCTTCATATATAAAGTATTTTACTTTTTTTAGAAATGTCCACTTGAATATTAATAGGCCTTCAAGATAGTTCTTCTCCTCTTATAGAACAATTGATTTTTTTTCATGATCATGCATTAATAATCTTAGTAATAATTACTATATTAGTAGGTTATTTAATATTTATATTATTTTTTAATAAATTTATTAACCGTTATCTTCTTCATGGACAAACAATTGAAATTATTTGAACTATTTTACCTGCAATTATTTTATTATTTATTGCCTTCCCATCATTACGTTTATTATATTTACTTG
>GLCOG234-19|Glossina fuscipes|COII-COI|MN586368
TTAGCAGGTATGCCTCGTCGCTACTCTGATTATCCAGATGCTTACACAACTTGAAATGTAATTTCAACAATTGGGTCAACAATTTCTTTATTAGGAATTATCTTTTTCTTTTTCATTATTTGAGAAAGATTAGTAAGTCAACGAAAAGTAATTTTTCCTATTCAATTAAATTCTTCAATTGAATGATTACAAAATACCCCTCCTTCTGAACACAGTTACTCTGAATTACCTTTATTAACTAATTAATTTAACTCTAATATGGCAGAATAGTGCAATGAATTTAAGCTTCATATATAAAGTATTTTACTTTTTTTAGAAATGTCCACTTGAATATTAATAGGCCTTCAAGATAGTTCTTCTCCTCTTATAGAACAATTGATTTTTTTTCATGATCATGCATTAATAATCTTAGTAATAATTACTATATTAGTAGGTTATTTAATATTTATATTATTTTTTAATAAATTTATTAACCGTTATCTTCTTCATGGACAAACAATTGAAATTATTTGAACTATTTTACCTGCAATTATTTTATTATTTATTGCCTTCCCATCATTACGTTTATTATATTTACTTGA
>GLCOG235-19|Glossina fuscipes|COII-COI|MN586367
TTAGCAGGTATGCCTCGTCGCTACTCTGATTATCCAGATGCTTACACAACTTGAAATGTAATTTCAACAATTGGGTCAACAATTTCTTTATTAGGAATTATCTTTTTCTTTTTCATTATTTGAGAAAGATTAGTAAGTCAACGAAAAGTAATTTTTCCTATTCAATTAAATTCTTCAATTGAATGATTACAAAATACCCCTCCTTCTGAACACAGTTACTCTGAATTACCTTTATTAACTAATTAATTTAACTCTAATATGGCAGAATAGTGCAATGAATTTAAGCTTCATATATAAAGTATTTTACTTTTTTTAGAAATGTCCACTTGAATATTAATAGGCCTTCAAGATAGTTCTTCTCCTCTTATAGAACAATTAATTTTTTTTCATGATCATGCATTAATAATCTTAGTAATAATTACTATATTAGTAGGTTATTTAATACTTATATTATTTTTTAATAAATTTATTAACCGTTATCTTCTTCATGGACAAACAATTGAAATTATTTGAACTATTTTACCTGCAATTATTTTATTATTTATTGCCTTCCCATCATTACGTTTATTATATTTACTT
>GLCOG236-19|Glossina fuscipes|COII-COI|MN586366
TTAGCAGGTATGCCTCGTCGCTACTCTGATTATCCAGATGCTTACACAACTTGAAATGTAATTTCAACAATTGGGTCAACAATTTCTTTATTAGGAATTATCTTTTTCTTTTTCATTATTTGAGAAAGATTAGTAAGTCAACGAAAAGTAATTTTTCCTATTCAATTAAATTCTTCAATTGAATGATTACAAAATACCCCTCCTTCTGAACACAGTTACTCTGAATTACCTTTATTAACTAATTAATTTAACTCTAATATGGCAGAATAGTGCAATGAATTTAAGCTTCATATATAAAGTATTTTACTTTTTTTAGAAATGTCCACTTGAATATTAATAGGCCTTCAAGATAGTTCTTCTCCTCTTATAGAACAATTGATTTTTTTTCATGATCATGCATTAATAATCTTAGTAATAATTACTATATTAGTAGGTTATTTAATATTTATATTATTTTTTAATAAATTTATTAACCGTTATCTTCTTCATGGACAAACAATTGAAATTATTTGAACTATTTTACCTGCAATTATTTTATTATTTATTGCCTTCCCATCATTACGTTTATTATATTTACTT
>GLCOG237-19|Glossina fuscipes|COII-COI|MN586365
TTAGCAGGTATGCCTCGTCGCTACTCTGATTATCCAGATGCTTACACAACTTGAAATGTAATTTCAACAATTGGGTCAACAATTTCTTTATTAGGAATTATCTTTTTCTTTTTCATTATTTGAGAAAGATTAGTAAGTCAACGAAAAGTAATTTTTCCTATTCAATTAAATTCTTCAATTGAATGATTACAAAATACCCCTCCTTCTGAACACAGTTACTCTGAATTACCTTTATTAACTAATTAATTTAACTCTAATATGGCAGAATAGTGCAATGAATTTAAGCTTCATATATAAAGTATTTTACTTTTTTTAGAAATGTCCACTTGAATATTAATAGGCCTTCAAGATAGTTCTTCTCCTCTTATAGAACAATTAATTTTTTTTCATGATCATGCATTAATAATCTTAGTAATAATTACTATATTAGTAGGTTATTTAATATTTATATTATTTTTTAATAAATTTATTAACCGTTATCTTCTTCATGGACAAACAATTGAAATTATTTGAACTATTTTACCTGCAATTATTTTATTATTTATTGCCTTCCCATCATTACGTTTATTATATTTACTT
>GLCOG238-19|Glossina fuscipes|COII-COI|MN586364
TTAGCAGGTATGCCTCGTCGCTACTCTGATTATCCAGATGCTTACACAACTTGAAATGTAATTTCAACAATTGGGTCAACAATTTCTTTATTAGGAATTATCTTTTTCTTTTTCATTATTTGAGAAAGATTAGTAAGTCAACGAAAAGTAATTTTTCCTATTCAATTAAATTCTTCAATTGAATGATTACAAAATACCCCTCCTTCTGAACACAGTTACTCTGAATTACCTTTATTAACTAATTAATTTAACTCTAATATGGCAGAATAGTGCAATGAATTTAAGCTTCATATATAAAGTATTTTACTTTTTTTAGAAATGTCCACTTGAATATTAATAGGCCTTCAAGATAGTTCTTCTCCTCTTATAGAACAATTAATTTTTTTTCATGATCATGCATTAATAATCTTAGTAATAATTACTATATTAGTAGGTTATTTAATACTTATATTATTTTTTAATAAATTTATTAACCGTTATCTTCTTCATGGACAAACAATTGAAATTATTTGAACTATTTTACCTGCAATTATTTTATTATTTATTGCCTTCCCATCATTACGTTTATTATATTTACTT
>GLCOG239-19|Glossina fuscipes|COII-COI|MN586363
TTAGCAGGTATGCCTCGTCGCTACTCTGATTATCCAGATGCTTACACAACTTGAAATGTAATTTCAACAATTGGGTCAACAATTTCTTTATTAGGAATTATCTTTTTCTTTTTCATTATTTGAGAAAGATTAGTAAGTCAACGAAAAGTAATTTTTCCTATTCAATTAAATTCTTCAATTGAATGATTACAAAATACCCCTCCTTCTGAACACAGTTACTCTGAATTACCTTTATTAACTAATTAATTTAACTCTAATATGGCAGAATAGTGCAATGAATTTAAGCTTCATATATAAAGTATTTTACTTTTTTTAGAAATGTCCACTTGAATATTAATAGGCCTTCAAGATAGTTCTTCTCCTCTTATAGAACAATTGATTTTTTTTCATGATCATGCATTAATAATCTTAGTAATAATTACTATATTAGTAGGTTATTTAATATTTATATTATTTTTTAATAAATTTATTAACCGTTATCTTCTTCATGGACAAACAATTGAAATTATTTGAACTATTTTACCTGCAATTATTTTATTATTTATTGCCTTCCCATCATTACGTTTATTATATTTACTT
>GLCOG240-19|Glossina fuscipes|COII-COI|MN586362
TTAGCAGGTATGCCTCGTCGCTACTCTGATTATCCAGATGCTTACACAACTTGAAATGTAATTTCAACAATTGGGTCAACAATTTCTTTATTAGGAATTATCTTTTTCTTTTTCATTATTTGAGAAAGATTAGTAAGTCAACGAAAAGTAATTTTTCCTATTCAATTAAATTCTTCAATTGAATGATTACAAAATACCCCTCCTTCTGAACACAGTTACTCTGAATTACCTTTATTAACTAATTAATTTAACTCTAATATGGCAGAATAGTGCAATGAATTTAAGCTTCATATATAAAGTATTTTACTTTTTTTAGAAATGTCCACTTGAATATTAATAGGCCTTCAAGATAGTTCTTCTCCTCTTATAGAACAATTAATTTTTTTTCATGATCATGCATTAATAATCTTAGTAATAATTACTATATTAGTAGGTTATTTAATATTTATATTATTTTTTAATAAATTTATTAACCGTTATCTTCTTCATGGACAAACAATTGAAATTATTTGAACTATTTTACCTGCAATTATTTTATTATTTATTGCCTTCCCATCATTACGTTTATTATATTTACTT
>GLCOG241-19|Glossina fuscipes|COII-COI|MN586361
TTAGCAGGTATGCCTCGTCGCTACTCTGATTATCCAGATGCTTACACAACTTGAAATGTAATTTCAACAATTGGGTCAACAATTTCTTTATTAGGAATTATCTTTTTCTTTTTCATTATTTGAGAAAGATTAGTAAGTCAACGAAAAGTAATTTTTCCTATTCAATTAAATTCTTCAATTGAATGATTACAAAATACCCCTCCTTCTGAACACAGTTACTCTGAATTACCTTTATTAACTAATTAATTTAACTCTAATATGGCAGAATAGTGCAATGAATTTAAGCTTCATATATAAAGTATTTTACTTTTTTTAGAAATGTCCACTTGAATATTAATAGGCCTTCAAGATAGTTCTTCTCCTCTTATAGAACAATTAATTTTTTTTCATGATCATGCATTAATAATCTTAGTAATAATTACTATATTAGTAGGTTATTTAATATTTATATTATTTTTTAATAAATTTATTAACCGTTATCTTCTTCATGGACAAACAATTGAAATTATTTGAACTATTTTACCTGCAATTATTTTATTATTTATTGCCTTCCCATCATTACGTTTATTATATTTACTT
>GLCOG242-19|Glossina fuscipes|COII-COI|MN586360
TTAGCAGGTATGCCTCGTCGCTACTCTGATTATCCAGATGCTTACACAACTTGAAATGTAATTTCAACAATTGGAGTCAACAATTTCTTTATTAGGAATTATCTTTTTCTTTTTCATTATTTGAGAAAGATTAGTAAGTCAACGAAAAGTAATTTTTCCTATTCAATTAAATTCTTCAATTGAATGATTACAAAATACCCCTCCTTCTGAACACAGTTACTCTGAATTACCTTTATTAACTAATTAATTTAACTCTAATATGGCAGAATAGTGCAATGAATTTAAGCTTCATATATAAAGTATTTTACTTTTTTTAGAAATGTCCACTTGAATATTAATAGGCCTTCAAGATAGTTCTTCTCCTCTTATAGAACAATTAATTTTTTTTCATGATCATGCATTAATAATCTTAGTAATAATTACTATATTAGTAGGTTATTTAATACTTATATTATTTTTTAATAAATTTATTAACCGTTATCTTCTTCATGGACAAACAATTGAAATTATTTGAACTATTTTACCTGCAATTATTTTATTATTTATTGCCTTCCCATCATTACGTTTATTATATTTACTTG
>GLCOG243-19|Glossina fuscipes|COII-COI|MN586359
TTAGCAGGTATGCCTCGTCGCTACTCTGATTATCCAGATGCTTACACAACTTGAAATGTAATTTCAACAATTGGGTCAACAATTTCTTTATTAGGAATTATCTTTTTCTTTTTCATTATTTGAGAAAGATTAGTAAGTCAACGAAAAGTAATTTTTCCTATTCAATTAAATTCTTCAATTGAATGATTACAAAATACTCCTCCTTCTGAACACAGTTACTCTGAATTACCTTTATTAACTAATTAATTTAACTCTAATATGGCAGAATAGTGCAATGAATTTAAGCTTCATATATAAAGTATTTTACTTTTTTTAGAAATGTCCACTTGAATATTAATAGGCCTTCAAGATAGTTCTTCTCCTCTTATAGAACAATTGATTTTTTTTCATGATCATGCATTAATAATCTTAGTAATAATTACTATATTAGTAGGTTATTTAATATTTATATTATTTTTTAATAAATTTATTAACCGTTATCTTCTTCATGGACAAACAATTGAAATTATTTGAACTATTTTACCTGCAATTATTTTATTATTTATTGCCTTCCCATCATTACGTTTATTATATTTACTTGATGAA
>GLCOG244-19|Glossina fuscipes|COII-COI|MN586358
TTAGCAGGTATGCCTCGTCGCTACTCTGATTATCCAGATGCTTACACAACTTGAAATGTAATTTCAACAATTGGGTCAACAATTTCTTTATTAGGAATTATCTTTTTCTTTTTCATTATTTGAGAAAGATTAGTAAGTCAACGAAAAGTAATTTTTCCTATTCAATTAAATTCTTCAATTGAATGATTACAAAATACCCCTCCTTCTGAACACAGTTACTCTGAATTACCTTTATTAACTAATTAATTTAACTCTAATATGGCAGAATAGTGCAATGAATTTAAGCTTCATATATAAAGTATTTTACTTTTTTTAGAAATGTCCACTTGAATATTAATAGGCCTTCAAGATAGTTCTTCTCCTCTTATAGAACAATTAATTTTTTTTCATGATCATGCATTAATAATCTTAGTAATAATTACTATATTAGTAGGTTATTTAATATTTATATTATTTTTTAATAAATTTATTAACCGTTATCTTCTTCATGGACAAACAATTGAAATTATTTGAACTATTTTACCTGCAATTATTTTATTATTTATTGCCTTCCCATCATTACGTTTATTATATTTACTTGA
>GLCOG245-19|Glossina fuscipes|COII-COI|MN586357
TTAGCAGGTATGCCTCGTCGCTACTCTGATTATCCAGATGCTTACACAACTTGAAATGTAATTTCAACAATTGGGTCAACAATTTCTTTATTAGGAATTATCTTTTTCTTTTTCATTATTTGAGAAAGATTAGTAAGTCAACGAAAAGTAATTTTTCCTATTCAATTAAATTCTTCAATTGAATGATTACAAAATACCCCTCCTTCTGAACACAGTTACTCTGAATTACCTTTATTAACTAATTAATTTAACTCTAATATGGCAGAATAGTGCAATGAATTTAAGCTTCATATATAAAGTATTTTACTTTTTTTAGAAATGTCCACTTGAATATTAATAGGCCTTCAAGATAGTTCTTCTCCTCTTATAGAACAATTAATTTTTTTTCATGATCATGCATTAATAATCTTAGTAATAATTACTATATTAGTAGGTTATTTAATACTTATATTATTTTTTAATAAATTTATTAACCGTTATCTTCTTCATGGACAAACAATTGAAATTATTTGAACTATTTTACCTGCAATTATTTTATTATTTATTGCCTTCCCATCATTACGTTTATTATATTTACTTG
>GLCOG246-19|Glossina fuscipes|COII-COI|MN586356
TTAGCAGGTATGCCTCGTCGCTACTCTGATTATCCAGATGCTTACACAACTTGAAATGTAATTTCAACAATTGGGTCAACAATTTCTTTATTAGGAATTATCTTTTTCTTTTTCATTATTTGAGAAAGATTAGTAAGTCAACGAAAAGTAATTTTTCCTATTCAATTAAATTCTTCAATTGAATGATTACAAAATACCCCTCCTTCTGAACACAGTTACTCTGAATTACCTTTATTAACTAATTAATTTAACTCTAATATGGCAGAATAGTGCAATGAATTTAAGCTTCATATATAAAGTATTTTACTTTTTTTAGAAATGTCCACTTGAATATTAATAGGCCTTCAAGATAGTTCTTCTCCTCTTATAGAACAATTAATTTTTTTTCATGATCATGCATTAATAATCTTAGTAATAATTACTATATTAGTAGGTTATTTAATATTTATATTATTTTTTAATAAATTTATTAACCGTTATCTTCTTCATGGACAAACAATTGAAATTATTTGAACTATTTTACCTGCAATTATTTTATTATTTATTGCCTTCCCATCATTACGTTTATTATATTTACTT
>GLCOG247-19|Glossina fuscipes|COII-COI|MN586355
TTAGCAGGTATGCCTCGTCGCTACTCTGATTATCCAGATGCTTACACAACTTGAAATGTAATTTCAACAATTGGAGTCAACAATTTCTTTATTAGGAATTATCTTTTTCTTTTTCATTATTTGAGAAAGATTAGTAAGTCAACGAAAAGTAATTTTTCCTATTCAATTAAATTCTTCAATTGAATGATTACAAAATACCCCTCCTTCTGAACACAGTTACTCTGAATTACCTTTATTAACTAATTAATTTAACTCTAATATGGCAGAATAGTGCAATGAATTTAAGCTTCATATATAAAGTATTTTACTTTTTTTAGAAATGTCCACTTGAATATTAATAGGTCTTCAAGATAGTTCTTCTCCTCTTATAGAACAATTAATTTTTTTTCATGATCATGCATTAATAATCTTAGTAATAATTACTATATTAGTAGGTTATTTAATACTTATATTATTTTTTAATAAATTTATTAACCGTTATCTTCTTCATGGACAAACAATTGAAATTATTTGAACTATTTTACCTGCAATTATTTTATTATTTATTGCCTTCCCATCATTACGTTTATTATATTTACTT
>GLCOG248-19|Glossina fuscipes|COII-COI|MN586354
TTAGCAGGTATGCCTCGTCGCTACTCTGATTATCCAGATGCTTACACAACTTGAAATGTAATTTCAACAATTGGGTCAACAATTTCTTTATTAGGAATTATCTTTTTCTTTTTCATTATTTGAGAAAGATTAGTAAGTCAACGAAAAGTAATTTTTCCTATTCAATTAAATTCTTCAATTGAATGATTACAAAATACCCCTCCTTCTGAACACAGTTACTCTGAATTACCTTTATTAACTAATTAATTTAACTCTAATATGGCAGAATAGTGCAATGAATTTAAGCTTCATATATAAAGTATTTTACTTTTTTTAGAAATGTCCACTTGAATATTAATAGGCCTTCAAGATAGTTCTTCTCCTCTTATAGAACAATTAATTTTTTTTCATGATCATGCATTAATAATCTTAGTAATAATTACTATATTAGTAGGTTATTTAATACTTATATTATTTTTTAATAAATTTATTAACCGTTATCTTCTTCATGGACAAACAATTGAAATTATTTGAACTATTTTACCTGCAATTATTTTATTATTTATTGCCTTCCCATCATTACGTTTATTATATTTACTT
>GLCOG249-19|Glossina fuscipes|COII-COI|MN586353
TTAGCAGGTATGCCTCGTCGCTACTCTGATTATCCAGATGCTTACACAACTTGAAATGTAATTTCAACAATTGGGTCAACAATTTCTTTATTAGGAATTATCTTTTTCTTTTTCATTATTTGAGAAAGATTAGTAAGTCAACGAAAAGTAATTTTTCCTATTCAATTAAATTCTTCAATTGAATGATTACAAAATACCCCTCCTTCTGAACACAGTTACTCTGAATTACCTTTATTAACTAATTAATTTAACTCTAATATGGCAGAATAGTGCAATGAATTTAAGCTTCATATATAAAGTATTTTACTTTTTTTAGAAATGTCCACTTGAATATTAATAGGCCTTCAAGATAGTTCTTCTCCTCTTATAGAACAATTAATTTTTTTTCATGATCATGCATTAATAATCTTAGTAATAATTACTATATTAGTAGGTTATTTAATACTTATATTATTTTTTAATAAATTTATTAACCGTTATCTTCTTCATGGACAAACGAATTGAAATTATTTGAACTATTTTACCTGCAATTATTTTATTATTTATTGCCTTCCCATCATTACGTTTATTATATTTACTT
>GLCOG250-19|Glossina fuscipes|COII-COI|MN586352
TTAGCAGGTATGCCTCGTCGCTACTCTGATTATCCAGATGCTTACACAACTTGAAATGTAATTTCAACAATTGGGTCAACAATTTCTTTATTAGGAATTATCTTTTTCTTTTTCATTATTTGAGAAAGATTAGTAAGTCAACGAAAAGTAATTTTTCCTATTCAATTAAATTCTTCAATTGAATGATTACAAAATACCCCTCCTTCTGAACACAGTTACTCTGAATTACCTTTATTAACTAATTAATTTAACTCTAATATGGCAGAATAGTGCAATGAATTTAAGCTTCATATATAAAGTATTTTACTTTTTTTAGAAATGTCCACTTGAATATTAATAGGCCTTCAAGATAGTTCTTCTCCTCTTATAGAACAATTAATTTTTTTTCATGATCATGCATTAATAATCTTAGTAATAATTACTATATTAGTAGGTTATTTAATATTTATATTATTTTTTAATAAATTTATTAACCGTTATCTTCTTCATGGACAAACAATTGAAATTATTTGAACTATTTTACCTGCAATTATTTTATTATTTATTGCCTTCCCATCATTACGTTTATTATATTTACTTGAT
>GLCOG251-19|Glossina fuscipes|COII-COI|MN586351
TTAGCAGGTATGCCTCGTCGCTACTCTGATTATCCAGATGCTTACACAACTTGAAATGTAATTTCAACAATTGGGTCAACAATTTCTTTATTAGGAATTATCTTTTTCTTTTTCATTATTTGAGAAAGATTAGTAAGTCAACGAAAAGTAATTTTTCCTATTCAATTAAATTCTTCAATTGAATGATTACAAAATACCCCTCCTTCTGAACACAGTTACTCTGAATTACCTTTATTAACTAATTAATTTAACTCTAATATGGCAGAATAGTGCAATGAATTTAAGCTTCATATATAAAGTATTTTACTTTTTTTAGAAATGTCCACTTGAATATTAATAGGCCTTCAAGATAGTTCTTCTCCTCTTATAGAACAATTAATTTTTTTTCATGATCATGCATTAATAATCTTAGTAATAATTACTATATTAGTAGGTTATTTAATATTTATATTATTTTTTAATAAATTTATTAACCGTTATCTTCTTCATGGACAAACAATTGAAATTATTTGAACTATTTTACCTGCAATTATTTTATTATTTATTGCCTTCCCATCATTACGTTTATTATATTTACTTGA
>GLCOG252-19|Glossina fuscipes|COII-COI|MN586350
TTAGCAGGTATGCCTCGTCGCTACTCTGATTATCCAGATGCTTACACAACTTGAAATGTAATTTCAACAATTGGGTCAACAATTTCTTTATTAGGAATTATCTTTTTCTTTTTCATTATTTGAGAAAGATTAGTAAGTCAACGAAAAGTAATTTTTCCTATTCAATTAAATTCTTCAATTGAATGATTACAAAATACCCCTCCTTCTGAACACAGTTACTCTGAATTACCTTTATTAACTAATTAATTTAACTCTAATATGGCAGAATAGTGCAATGAATTTAAGCTTCATATATAAAGTATTTTACTTTTTTTAGAAATGTCCACTTGAATATTAATAGGCCTTCAAGATAGTTCTTCTCCTCTTATAGAACAATTAATTTTTTTTCATGATCATGCATTAATAATCTTAGTAATAATTACTATATTAGTAGGTTATTTAATACTTATATTATTTTTTAATAAATTTATTAACCGTTATCTTCTTCATGGACAAACAATTGAAATTATTTGAACTATTTTACCTGCAATTATTTTATTATTTATTGCCTTCCCATCATTACGTTTATTATATTTACTT
>GLCOG253-19|Glossina fuscipes|COII-COI|MN586349
TTAGCAGGTATGCCTCGTCGCTACTCTGATTATCCAGATGCTTACACAACTTGAAATGTAATTTCAACAATTGGGTCAACAATTTCTTTATTAGGAATTATCTTTTTCTTTTTCATTATTTGAGAAAGATTAGTAAGTCAACGAAAAGTAATTTTTCCTATTCAATTAAATTCTTCAATTGAATGATTACAAAATACCCCTCCTTCTGAACACAGTTACTCTGAATTACCTTTATTAACTAATTAATTTAACTCTAATATGGCAGAATAGTGCAATGAATTTAAGCTTCATATATAAAGTATTTTACTTTTTTTAGAAATGTCCACTTGAATATTAATAGGCCTTCAAGATAGTTCTTCTCCTCTTATAGAACAATTAATTTTTTTTCATGATCATGCATTAATAATCTTAGTAATAATTACTATATTAGTAGGTTATTTAATATTTATATTATTTTTTAATAAATTTATTAACCGTTATCTTCTTCATGGACAAACAATTGAAATTATTTGAACTATTTTACCTGCAATTATTTTATTATTTATTGCCTTCCCATCATTACGTTTATTATATTTACTTGATGAAATTAGAGAACC
>GLCOG254-19|Glossina fuscipes|COII-COI|MN586348
TTAGCAGGTATGCCTCGTCGCTACTCTGATTATCCAGATGCTTACACAACTTGAAATGTAATTTCAACAATTGGAGTCAACAATTTCTTTATTAGGAATTATCTTTTTCTTTTTCATTATTTGAGAAAGATTAGTAAGTCAACGAAAAGTAATTTTTCCTATTCAATTAAATTCTTCAATTGAATGATTACAAAATACCCCTCCTTCTGAACACAGTTACTCTGAATTACCTTTATTAACTAATTAATTTAACTCTAATATGGCAGAATAGTGCAATGAATTTAAGCTTCATATATAAAGTATTTTACTTTTTTTAGAAATGTCCACTTGAATATTAATAGGCCTTCAAGATAGTTCTTCTCCTCTTATAGAACAATTGATTTTTTTTCATGATCATGCATTAATAATCTTAGTAATAATTACTATATTAGTAGGTTATTTAATATTTATATTATTTTTTAATAAATTTATTAACCGTTATCTTCTTCATGGACAAACAATTGAAATTATTTGAACTATTTTACCTGCAATTATTTTATTATTTATTGCCTTCCCATCATTACGTTTATTATATTTACTTGAT
>GLCOG255-19|Glossina fuscipes|COII-COI|MN586347
TTAGCAGGTATGCCTCGTCGCTACTCTGATTATCCAGATGCTTACACAACTTGAAATGTAATTTCAACAATTGGGTCAACAATTTCTTTATTAGGAATTATCTTTTTCTTTTTCATTATTTGAGAAAGATTAGTAAGTCAACGAAAAGTAATTTTTCCTATTCAATTAAATTCTTCAATTGAATGATTACAAAATACTCCTCCTTCTGAACACAGTTACTCTGAATTACCTTTATTAACTAATTAATTTAACTCTAATATGGCAGAATAGTGCAATGAATTTAAGCTTCATATATAAAGTATTTTACTTTTTTTAGAAATGTCCACTTGAATATTAATAGGCCTTCAAGATAGTTCTTCTCCTCTTATAGAACAATTGATTTTTTTTCATGATCATGCATTAATAATCTTAGTAATAATTACTATATTAGTAGGTTATTTAATATTTATATTATTTTTTAATAAATTTATTAACCGTTATCTTCTTCATGGACAAACAATTGAAATTATTTGAACTATTTTACCTGCAATTATTTTATTATTTATTGCCTTCCCATCATTACGTTTATTATATTTACTTGATG
>GLCOG256-19|Glossina fuscipes|COII-COI|MN586346
TTAGCAGGTATGCCTCGTCGCTACTCTGATTATCCAGATGCTTACACAACTTGAAATGTAATTTCAACAATTGGAGTCAACAATTTCTTTATTAGGAATTATCTTTTTCTTTTTCATTATTTGAGAAAGATTAGTAAGTCAACGAAAAGTAATTTTTCCTATTCAATTAAATTCTTCAATTGAATGATTACAAAATACCCCTCCTTCTGAACACAGTTACTCTGAATTACCTTTATTAACTAATTAATTTAACTCTAATATGGCAGAATAGTGCAATGAATTTAAGCTTCATATATAAAGTATTTTACTTTTTTTAGAAATGTCCACTTGAATATTAATAGGTCTTCAAGATAGTTCTTCTCCTCTTATAGAACAATTAATTTTTTTTCATGATCATGCATTAATAATCTTAGTAATAATTACTATATTAGTAGGTTATTTAATACTTATATTATTTTTTAATAAATTTATTAACCGTTATCTTCTTCATGGACAAACAATTGAAATTATTTGAACTATTTTACCTGCAATTATTTTATTATTTATTGCCTTCCCATCATTACGTTTATTATATTTAC
>GLCOG257-19|Glossina fuscipes|COII-COI|MN586345
TTAGCAGGTATGCCTCGTCGCTACTCTGATTATCCAGATGCTTACACAACTTGAAATGTAATTTCAACAATTGGGTCAACAATTTCTTTATTAGGAATTATCTTTTTCTTTTTCATTATTTGAGAAAGATTAGTAAGTCAACGAAAAGTAATTTTTCCTATTCAATTAAATTCTTCAATTGAATGATTACAAAATACCCCTCCTTCTGAACACAGTTACTCTGAATTACCTTTATTAACTAATTAATTTAACTCTAATATGGCAGAATAGTGCAATGAATTTAAGCTTCATATATAAAGTATTTTACTTTTTTTAGAAATGTCCACTTGAATATTAATAGGCCTTCAAGATAGTTCTTCTCCTCTTATAGAACAATTAATTTTTTTTCATGATCATGCATTAATAATCTTAGTAATAATTACTATATTAGTAGGTTATTTAATATTTATATTATTTTTTAATAAATTTATTAACCGTTATCTTCTTCATGGACAAACAATTGAAATTATTTGAACTATTTTACCTGCAATTATTTTATTATTTATTGCCTTCCCATCATTACGTTTATTATATTTACTTG
>GLCOG258-19|Glossina fuscipes|COII-COI|MN586344
TTAGCAGGTATGCCTCGTCGCTACTCTGATTATCCAGATGCTTACACAACTTGAAATGTAATTTCAACAATTGGGTCAACAATTTCTTTATTAGGAATTATCTTTTTCTTTTTCATTATTTGAGAAAGATTAGTAAGTCAACGAAAAGTAATTTTTCCTATTCAATTAAATTCTTCAATTGAATGATTACAAAATACCCCTCCTTCTGAACACAGTTACTCTGAATTACCTTTATTAACTAATTAATTTAACTCTAATATGGCAGAATAGTGCAATGAATTTAAGCTTCATATATAAAGTATTTTACTTTTTTTAGAAATGTCCACTTGAATATTAATAGGCCTTCAAGATAGTTCTTCTCCTCTTATAGAACAATTAATTTTTTTTCATGATCATGCATTAATAATCTTAGTAATAATTACTATATTAGTAGGTTATTTAATATTTATATTATTTTTTAATAAATTTATTAACCGTTATCTTCTTCATGGACAAACAATTGAAATTATTTGAACTATTTTACCTGCAATTATTTTATTATTTATTGCCTTCCCATCATTACGTTTATTATATTTACTT
>GLCOG259-19|Glossina fuscipes|COII-COI|MN586343
TTAGCAGGTATGCCTCGTCGCTACTCTGATTATCCAGATGCTTACACAACTTGAAATGTAATTTCAACAATTGGGTCAACAATTTCTTTATTAGGAATTATCTTTTTCTTTTTCATTATTTGAGAAAGATTAGTAAGTCAACGAAAAGTAATTTTTCCTATTCAATTAAATTCTTCAATTGAATGATTACAAAATACCCCTCCTTCTGAACACAGTTACTCTGAATTACCTTTATTAACTAATTAATTTAACTCTAATATGGCAGAATAGTGCAATGAATTTAAGCTTCATATATAAAGTATTTTACTTTTTTTAGAAATGTCCACTTGAATATTAATAGGCCTTCAAGATAGTTCTTCTCCTCTTATAGAACAATTAATTTTTTTTCATGATCATGCATTAATAATCTTAGTAATAATTACTATATTAGTAGGTTATTTAATATTTATATTATTTTTTAATAAATTTATTAACCGTTATCTTCTTCATGGACAAACAATTGAAATTATTTGAACTATTTTACCTGCAATTATTTTATTATTTATTGCCTTCCCATCATTACGTTTATTATATTTACTTG
>GLCOG260-19|Glossina fuscipes|COII-COI|MN586342
TTAGCAGGTATGCCTCGTCGCTACTCTGATTATCCAGATGCTTACACAACTTGAAATGTAATTTCAACAATTGGGTCAACAATTTCTTTATTAGGAATTATCTTTTTCTTTTTCATTATTTGAGAAAGATTAGTAAGTCAACGAAAAGTAATTTTTCCTATTCAATTAAATTCTTCAATTGAATGATTACAAAATACCCCTCCTTCTGAACACAGTTACTCTGAATTACCTTTATTAACTAATTAATTTAACTCTAATATGGCAGAATAGTGCAATGAATTTAAGCTTCATATATAAAGTATTTTACTTTTTTTAGAAATGTCCACTTGAATATTAATAGGCCTTCAAGATAGTTCTTCTCCTCTTATAGAACAATTAATTTTTTTTCATGATCATGCATTAATAATCTTAGTAATAATTACTATATTAGTAGGTTATTTAATACTTATATTATTTTTTAATAAATTTATTAACCGTTATCTTCTTCATGGACAAACAATTGAAATTATTTGAACTATTTTACCTGCAATTATTTTATTATTTATTGCCTTCCCATCATTACGTTTATTATATTTACTTGA
>GLCOG261-19|Glossina fuscipes|COII-COI|MN586341
TTAGCAGGTATGCCTCGTCGCTACTCTGATTATCCAGATGCTTACACAACTTGAAATGTAATTTCAACAATTGGGTCAACAATTTCTTTATTAGGAATTATCTTTTTCTTTTTCATTATTTGAGAAAGATTAGTAAGTCAACGAAAAGTAATTTTTCCTATTCAATTAAATTCTTCAATTGAATGATTACAAAATACCCCTCCTTCTGAACACAGTTACTCTGAATTACCTTTATTAACTAATTAATTTAACTCTAATATGGCAGAATAGTGCAATGAATTTAAGCTTCATATATAAAGTATTTTACTTTTTTTAGAAATGTCCACTTGAATATTAATAGGCCTTCAAGATAGTTCTTCTCCTCTTATAGAACAATTAATTTTTTTTCATGATCATGCATTAATAATCTTAGTAATAATTACTATATTAGTAGGTTATTTAATACTTATATTATTTTTTAATAAATTTATTAACCGTTATCTTCTTCATGGACAAACAATTGAAATTATTTGAACTATTTTACCTGCAATTATTTTATTATTTATTGCCTTCCCATCATTACGTTTATTATATTTACTT
>GLCOG262-19|Glossina fuscipes|COII-COI|MN586340
TTAGCAGGTATGCCTCGTCGCTACTCTGATTATCCAGATGCTTACACAACTTGAAATGTAATTTCAACAATTGGGTCAACAATTTCTTTATTAGGAATTATCTTTTTCTTTTTCATTATTTGAGAAAGATTAGTAAGTCAACGAAAAGTAATTTTTCCTATTCAATTAAATTCTTCAATTGAATGATTACAAAATACCCCTCCTTCTGAACACAGTTACTCTGAATTACCTTTATTAACTAATTAATTTAACTCTAATATGGCAGAATAGTGCAATGAATTTAAGCTTCATATATAAAGTATTTTACTTTTTTTAGAAATGTCCACTTGAATATTAATAGGCCTTCAAGATAGTTCTTCTCCTCTTATAGAACAATTGATTTTTTTTCATGATCATGCATTAATAATCTTAGTAATAATTACTATATTAGTAGGTTATTTAATATTTATATTATTTTTTAATAAATTTATTAACCGTTATCTTCTTCATGGACAAACAATTGAAATTATTTGAACTATTTTACCTGCAATTATTTTATTATTTATTGCCTTCCCATCATTACGTTTATTATATTTACTTGAT
>GLCOG263-19|Glossina fuscipes|COII-COI|MN586339
AATTAGATGTCATTGTTGCGAAATCGAATTTATACAACGATATTCATCAAATTAATTAGAGACTCTGGCCTCGTGGATTCAAAAA-TGCGCACTTGGGTTATATGAGTCGTGAAGGGGGTTATCCATGAATTCGGGAATCCGTGACCTTCTCAAAAGAAGACCAAATTGTGCAGTTGAATCAAGTTGGGAAGCACTGATAACGGC
>GLCOG264-19|Glossina fuscipes|COII-COI|MN586338
AATTATATGTCATTGTTGCGAAATCGAATTTCGACAACGATATTCATCAAATCAAGTTGAGACTCTGGCCTCGTGGATTCAAAAGCTCGCACTTGAGTAATGCTAGTCGTGAAGGGGGTTGCCCGCTAATTAGGGAATCCGTGGCCTTCTCAAAAGAAGACCAAATTGTGCAGTTGAATCAAGTTGGTAAGCACTGATAACGGC
>GLCOG265-19|Glossina fuscipes|COII-COI|MN586337
AATTCCATGTCATTGTTGCGAAATCGAATTTATACAACGATATTCATCAAATCAATTCGAGACTCTGGCCTCGTGGATTCAAAAGCTCGCACTTGAGTAATGCTAGTCGTGAAGGGGGTTATCCATGAATTCGGGAATCCGTGACCTTCTCAAAAGAAGACCAAATTGTGCAGTTGAATCAAGTTGGTAAGCACTGATAACGGC
>GLCOG266-19|Glossina fuscipes|COII-COI|MN586336
AATTAGATGTCATTGTTGCGAAATCGAATTTAAACAACGATATTCATCAAATCAATTAGAGACTCTGGCCTCGTGGATTCAAAAATGCGCACTTGAGTAATATGAGTCGTGAAGGGAGTTATCCATGAATTAGGGAATCCGTGACCTTCTCAAAAGAAGACCAAATTGTGCAGTTGAATCAAGTTGGTAAGCACTGATAACGGC
>GLCOG267-19|Glossina fuscipes|COII-COI|MN586335
AATTAGATGTCATTGTTGCGAAATCGAATTTAAACAACGATATTCATCAAATCAATTAGAGACTCTGGCCTCGTGGATTCAAAAATGCGCACTTGAGTAATATGAGTCGTGAAGGGGGTTGCCCATGAATTAGGGAATCCGTGACCTTCTCAAAAGAAGACCAAATTGTGCAGTTGAATCAAGTTGGTAAGCACTGATAACGGC
>GLCOG268-19|Glossina fuscipes|COII-COI|MN586334
AATTAGATGTCATTGTTGCGAAATCGAATTTAAACAACGATATTCATCAAATTAATTAGAGACTCTGACCTCGTGGATTCAAAAATGCGCACTTGAGTAATATGAGTCGTGAAGGGGGTTATCCATGAATCAGGGAATCCGTGACCTTCTCAAAAGAAGACCAAATTGTGCAGTTGAATCAAGTTGGTAAGCACTGATAACGGC
>GLCOG269-19|Glossina fuscipes|COII-COI|MN586333
AATTAGATGTCATTGTTGCGAAATCGAATTTAAACAACGATATTCATCAAATTAATTAGAGACTCTGGCCTCGTGGATTCAAAAATGCGCACTTGAGTAATATGAGTCGTGAAGGGGGTTATCCATGAATTAGGGAATCCGTGACCTTCTCAAAAGAAGACCAATTCGTGCAGTTGAATCAAGTTGGTAAGCACTGATAACGGC
>GLCOG270-19|Glossina fuscipes|COII-COI|MN586332
AATATGATGTCATTGTTGCGAAATCGAATTTAAACAACGATATTCATCAAATCAATTGGAGACTCTGGCCTCGTGGATTCAAAAATGCGCACTTGAGTAATATGAGTCGTGAAGGGGGTTATCCATGAATTCGGGAATCCGTGACCTTCTCAAAAGAAGACCAAATTGTGCAGTTGAATCAAGTTGGTAAGCACTGATAACGGC
>GLCOG271-19|Glossina fuscipes|COII-COI|MN586331
AATTTGATGTCATTGTTGCGAAATCGAATTTAAACAACGATATTCATCAAATTAATTACAGACTCTGGCCTCGTGGATTCAAAAATGCGCACTTGAGTAATATGAGTCGTGAAGGGGGTTGCCCATGAATTTGGGAATCCGTGACCTTCTCAAAAGAAGACCAAATTGTGCAGTTGAATCAAGTTGGTAAGCACTGATAACGGC
>GLCOG272-19|Glossina fuscipes|COII-COI|MN586330
AATATGATGTCATTGTTGCGAAATCGAATTTAAACAACGATATTCATCAAATCAATTAGAGACTCTGGCCTCGTGGATTCAAAAATGCGCACTTGAGTAATATGAGTCGTGAGGGGGGTTATCCATGAATTAGGGAATCCGTGACCTTCTCAAAAGAAGACCAAATTGTGCAGTTGAATCAAGTTGGTAAGCACTGATAACGGC
>GLCOG273-19|Glossina fuscipes|COII-COI|MN586329
AATTAGATGTCATTGTTGCGAAATCGAATTTAAACAACGATATTCATCAAATTAATTAGAGACTCTGACCTCGTGGATTCAAAAATGCGCACTTGAGTAATATGAGTCGCGAAGGGGGTTATCCATGAATTAGGGAATCCGTGACCTTCTCAAAAGAAGACCAAATTGCGCAGTCGAATCAAGTTGGTAAGCACTGATAACGGC
>GLCOG274-19|Glossina fuscipes|COII-COI|MN586328
AATTAGATGTCATTATTGCGAAATCGAATTTAAACAACGATATTCATCAAATCAATTAGAGACTCTGACCTCGTGGATTCAAAAATGCGCACTTGAGTAATATGAGTCGTGAAGGGGGTTATCCATGAATTAGGGAATCCGTGACCTTCTCAAAAGAAGACCAAATTGTGCAGTTGAATCAAGTTGGTAAGCACTGATAACGGC
>GLCOG275-19|Glossina fuscipes|COII-COI|MN586327
AATTACATGTCATTGTTGCGAAATCGAATTTAAACAACGATATTCATCAAATTAATTTGAGACTCTGACCTCGTGGATTCAAAAATGCGCACTTGAGTAATATGAGTCGTGAAGGGGGTTATCCATGAATTGGGGAATCCGTGACCTTCTCAAAAGAAGACCAAATTGCGCAGTCGAATCAAGTTGGTAAGCACTGATAACGGC
>GLCOG276-19|Glossina fuscipes|COII-COI|MN586326
AATCAGATGTCATTGTTGCGAAATCGAATTTAAACAACGATATTCATCAAATCAATTGGAGACTCTGGCCTCGTGGATTCAAAAATGCGCACTTGAGTAATATGAGTCGTGAGGGGGGTTATCCATGAATTCGGGAATCCGTGAGCTTCTCAAAAGAAGACCAAATTGTGCAGTTGAATCAAGTTGGTAAGCACTGATAACGGC
>GLCOG277-19|Glossina fuscipes|COII-COI|MN586325
AATTTGATGTCATTGTTGCGAAATCGAATTTAAACAACGATATTCATCAAATCAATTAGAGACTCTGGCCTCGTGGATTCAAAAATGCGCACTTGAGTAATATGAGTCGTGAGGGGGGTTATCCATGAATTAGGGAATCCGTGACCTTCTCAAAAGAAGACCAAATTGTGCAGTTGAATCAAGTTGGTAAGTACTGATAACGGC
>GLCOG278-19|Glossina fuscipes|COII-COI|MN586324
AATTCGATGTCATTGTTGCGAAATCGAATTTAAACAACGATATTCGTCAAATTAATTAGAGACTCTGACCTCGTGGATTCAAAAATGCGCACTTGAGTAATATGAGTCGCGAAGGGGGTTATCCATGAATTCGGGAATCCGTGACCTTCTCAAAAGAAGACCAAATTGCGCAGTCGAATCAAGTTGGTAAGCACTGATAACGGC
>GLCOG279-19|Glossina fuscipes|COII-COI|MN586323
AATTCGATGTCATTGTTGCGAAATCGAATTTAAACAACGATATTCATCAAATTAATTCGAGACTCTGACCTCGTGGATTCAAAAATGCGCACTTGAGTAATATGAGTCGTGAAGGGGGTTATCCATGAATTAGGGAATCCGTGACCTTCTCAAAAGAAGACCAAATTGTGCAGTCGAATCAAGTTGGTAAGCACTGATAACGGC
>GLCOG280-19|Glossina fuscipes|COII-COI|MN586322
AATTCGATGTCATTATTGCGAAATCGAATTTAAACAACGATATTCATCAAATCAATTCGAGACTCTGGCCTCGTGGATTCAAAAATGCGCACTTGAGTAATATGAGTCGTGAAGGGGGTTATCCATGAATTAGGGAATCCGTGACCTTCTCAAAAGAAGACCAAATTGTGCAGTTGAATCAAGTTGGTAAGCACTGATAACGGC
>GLCOG281-19|Glossina fuscipes|COII-COI|MN586321
AATTCGATGTCATTGTTGCGAAATCGAATTTAAACAACGATATCCATCAAATCAATTCGAGACTCTGGCCTCGTGGATTCAAAAATGCGCACTTGAGTAATATGAGTCGTGAGGGGGGTTATCCATGAATTAGGGAATCCGTGACCTTCTCAAAAGAAGACCAAATTGTGCAGTTGAATCAAGTTGGTAAGCACTGATAACGGC
>GLCOG282-19|Glossina fuscipes|COII-COI|MN586320
AATTCGATGTCATTGTTGCGAAATCGAATTTAAACAACGATATTCATCAAATCAATTGGAGACTCTGGCCTCGTGGATTCAAAAATGCGCACTTGAGTAATATGAGTCGTGAAGGGAGTTATCCATGAATTCGGGAATCCGTGACCTTCTCAAAAGAAGACCAAATTGTGCAGTTGAATCAAGTTGGTAAGCACTGATAACGGC
>GLCOG283-19|Glossina fuscipes|COII-COI|MN586319
AATTCGATGTCATTGTTGCGAAATCGAATTTAAACAACGATATTCATCAAATCAATTCGAGACTCTGGCCTCGTGGATTCAAAAATGCGCACTTGAATAATATGAGTCGTGAAGGGAGTTATCCATGAATTAGGGAATCCGTGACCTTCTCAAAAGAAGACCAAATTGTGCAGTTGAATCAAGTTGGTAAGCACTGATAACGGC
>GLCOG284-19|Glossina fuscipes|COII-COI|MN586318
AATTCGATGTCATTGTTGCGAAATCGAATTTAAACAACGATATTCATCAAATCAATTCGAGACTCTGACCTCGTGGATTCAAAAATGCGCACTTGAGTAATATGAGTCGTGAAGGGAGTTATCCATGAATTAGGGAATCCGTGACCTTCTCAAAAGAAGACCAAATTGTGCAGTTGAATCAAGTTGGTAAGCACTGATAACGGC
>GLCOG285-19|Glossina fuscipes|COII-COI|MN586317
AATTCGATGTCATTGTTGCGAAATCGAATTTAAACAACGATATTCATCAAATTAATTCGAGACTCTGGCCTCGTGGATTCAAAAATGCGCACTTGAGTAATATGAGTCGTGAGGGGGGTTATCCATGAATTCGGGAATCCGTGAGCTTCTCAAAAGAAGACCAAATTGTGCAGTTGAATCAAGTTGGTAAGCACTGATAACGGC
>GLCOG286-19|Glossina fuscipes|COII-COI|MN586316
TCCTGATGCTTCTGGTTTCTTTTTTGAAGGCACGGTTCATATCTCTAATTACTCCCCTCAACCGTCTCTTTTATTTTATCAAGTGCGCATTTTTGAATGCCCTGAAGACTTTTGATCTCGCTATAATATTTGGTTTTTTTTTAAAATTCGATCTCTCGGCAACCAAATTATGTTTACTAATTATTATTATTGCCTCTGACCACTTT
>GLCOG287-19|Glossina fuscipes|COII-COI|MN586315
AATTCGATGTCATTGTTGCGAAATCGAATTTAAACAACGATATTCATCAAATCAATTCGAGACTCTGACCTCGTGGATTCAAAAATGCGCACTTGAGTAATATGAGTCGTGAGGGGGGTTATCCATGAATTAGGGAATCCGTGACCTTCTCAAAAGAAGACCAAATTGTGCAGTTGAATCAAGTTGGTAAGCACTGATAACGGC
>GLCOG288-19|Glossina fuscipes|COII-COI|MN586314
AATTCGATGTCATTGTTGCGAAATCGAATTTAAACAACGATATTCATCAAATTAATTCGAGACTCTGGCCTCGTGGATTCAAAAATGCGCACTTGAGTAATATGAGTCGCGAAGGGGGTTATCCATGAATTAGGGAATCCGTGACCTTCTCAAAAGAATACCAAATTGTGCAGTTGAATCAAGTTGGTAAGCACTGATAACGGC
>GLCOG289-19|Glossina fuscipes|COII-COI|MN586313
AATTCGATGTCATTGTTGCGAAATCGAATTTAAACAACGATATTCATCAAATCAATTCGAGACTCTGGCCTCGTGGATTCAAAAATGCGCACTTGAGTAATATGAGTCGTGAGGGGGGTTATCCATGAATTCGGGAATCCGTGACCTTCTCAAAAGAAGACCAAATTGTGCAGTTGAATCAAGTTGGTAAGCACTGATAGCGGC
>GLCOG290-19|Glossina fuscipes|COII-COI|MN586312
AATTCGATGTCATTGTTGCGAAATCGAATTTAAACAACGATATTCATCAAATTAATTCGAGACTCTGACCTCGTGGATTCAAAAATGCGCACTTGAGTAATATGAGTCGCGAAGGGGGTTATCCATGAATTCGGGAATCCGTGACCTTCTCAAAAGAAGACCAAATTGTGCAGTTGAATCAAGTTGGTAAGCACTGATAACGGC
>GLCOG291-19|Glossina fuscipes|COII-COI|MN586311
AATTCGATGTCATTGTTGCGAAATCGAATTTAAACAACGATATTCATCAAATCAATTCGAGACTCTGGCTTCGTGGATTCAAAAATGCGCACTTGAGTAATATGAGTCGTGAAGGGAGTTATCCATGAATTAGGGAATCCGTGACCTTCTCAAAAGAAGACCAAATTGTGCAGTTGAATCAAGTTGGTAAGCACTGATAACGGC
>GLCOG292-19|Glossina fuscipes|COII-COI|MN586310
AATTCGATGTCATTGTTGCGAAATCGAATTTAAACAACGATATTCATCAAATTAATTCGAGACTCTGACCTCGTGGATTCAAAAATGCGCACTTGAGTAATATGAGTCGCGAAGGGGGTTATCCATGAATTCGGGAATCCGTGACCTTCTCAAAAGAAGACCAAATTGTGCAGTCGAATCAAGTTGGTAAGCACTGATAACGGC
>GLCOG293-19|Glossina fuscipes|COII-COI|MN586309
AATTCGATGGTATTGTTGCGAAATCGAATTTAAACAACGATATTCATCAAATTAATTCGAGACTCTGACCTCGTGGATTCAAAAATGCGCACTTGAGTAATATGAGTCGCGAAGGGGGTTATCCATGAATTAGGGAATCCGTGACCTTCTCAAAAGAAGACCAAATTGCGCAGTCGAATCAAGTTGGTAAGCACTGATAACGGC
>GLCOG294-19|Glossina fuscipes|COII-COI|MN586308
AATTCGATGTCATTGTTGCGAAATCGAATTTAAACAACGATATTCATCAAATCAATTCGAGACTCTGGTCTCGTGGATTCAAAAATGCGCACTTGAGTAATATGAGTCGTGAAGGGGGTTATCCATGAATTAGGGAATCCGTGACCTTCTCAAAAGAAGACCAAATTGTGCAGTTGAATCAAGTTGGTAAGCACTGATAACGGC
>GLCOG295-19|Glossina fuscipes|COII-COI|MN586307
AATTCGATGTCATTGTTGCGAAATCGAATTTAAACAACGATATTCATCAAATTAATTCGAGACTCTGACCTCGTGGATTCAAAAATGCGCACTTGAGTAATATGAGTCGCGAAGGGGGTTATCCATGAATTAGGGAACCCGTGACCTTCTCAAAAGAAGACCAAATTGTGCAGTCGAATCAAGTTGGTAGGCACTGATAACGGC
>GLCOG296-19|Glossina fuscipes|COII-COI|MN586306
AATTCGATGTCATTGTTGCGAAATCGAATTTAAACAGCGATATTCATCAAATTAATTCGAGACTCTGACCTCGTGGATTCAAAAATGCGCACTTGAGTAATATGAGTCGTGAAGGGGGTTATCCATGAATTCGGGAATCCGTGACCTTCTCAAAAGAAGACCAAATTGTGCAGTCGAATCAAGTTGGTAGGCACTGATAACGGC
>GLCOG297-19|Glossina fuscipes|COII-COI|MN586305
AATTCGATGTCATTGTTGCGAAATCGAATTTAAACAACGATATTCATCAAATCAATTCGAGACTCTGGCCTCGTGGATTCAAAAATGCGCACTTGAGTAATATGAGTCGTGAAGGGGGTTATCCATGAATTAGGGAATCCGTGACCTTCTCAAAAAAAGACCAAATTGTGCAGTTGAATCAAGTTGGTAAGCACTGATAACGGC
>GLCOG298-19|Glossina fuscipes|COII-COI|MN586304
AATTAAATGTCATTGTTGCGAAATCGAATTTAAACAACGATATTCATCAAATCAATTCGAGACTCTGGCCTCGTGGATTCAAAAATGCGCACTTGAGTAATATGAGTCGTGAAGGGGGTTATCCATGAATTAGGGAATCCGTGACCTTCTCAAAAGAAGACCAAATTGTGCAGTTGAATCAAGTTGGTAAGCACTGATAACGGC
>GLCOG299-19|Glossina fuscipes|COII-COI|MN586303
AATTCGATGTCATTGTTGCGAAATCGAATTTAAACAACGATATTCATCAAATCAATTCGAGACTCTGGCCTCGTGGATTCAAAAATGCGCACTTGAGTAATATGAGTCGTGAAGGGGGTTATCCATGAATTCGGGAATCCGTGACCTTCTCAAAAGAAGACCAAATTGTGGAGTTGAATCAAGTTGGTAAGCACTGATAACGGC
>GLCOG300-19|Glossina fuscipes|COII-COI|MN586302
AATTCGATGTCATTGTTGCGAAATCGATCTTAAACAGCGATATTCATCAAATTAATTCGAGACTCTGACCTCGTGGATTCAAAAATGCGCACTTGAGTAATATGAGTCGTGAAGGGGGTTATCCATGAATTAGGGAATCCGTGACCTTTCTAAAAGAAGACCAATTCGTGCACGTGATCCAAGTTGGTAAGCACTGATAACGGC
>GLCOG301-19|Glossina fuscipes|COII-COI|MN586301
AATTCGATGTCATTGTTGCGAAATCGAATTTAAACAACGATATTCATCAAATCAATTGGAGACTCTGGCCTCGGGGATTCAAAAATGCGCACTTGAGTAATATGAGTCGTGAAGGGGGTTATCCATGAATTCGGGAATCCGTGACCTTCTCAAAAGAAGACCAAATTGTGCAGTTGAATCAAGTTGGTAAGCACTGATAACGGC
>GLCOG302-19|Glossina fuscipes|COII-COI|MN586300
TCCTGGCATGTGGTTCTTTTTTTGAAGGCACGGTTCACATCTCTAAGGCAACCCCCCAACCGCCTCGTTCATTTTATCAAGTGCGCATTTTTGAATGCCCCGAAGACTTTTGATCTCACTATAATATTTGGTTTTTTTTTAAAATTCGATCTCTCGGCACATTGACTATTCAATTTTATATTGCCTCCCATCATACTTTATTTG
>GLCOG303-19|Glossina fuscipes|COII-COI|MN586299
AATATGAAGTCATTGTTGCGAAATCGAACTTAAACAACGATATTCATCAAATCAATTCGAGACTCTGGCCTCGTGGATTCAAAAATGCGCACTTGAGTAATATGAGTCGTGAAGGGGGTTATCCATGAATTAGGGAATCCGTGACCTTCTCAAAAAAAGACCAAATTGTGCAGTTGAATCAAGTTGGTAAGCACTGATAACGGC
>GLCOG304-19|Glossina fuscipes|COII-COI|MN586298
AATTCGAAGTCATTGTTGCGAAATCGAATTTAAACAACGATATTCATCAAATCAATTCGAGACTCTGGCCTCGTGGATTCAAAAATGCGCACTTGAGTAATATGAATCGTGAAGGGGGTTATCCATGAATTCGGGAATCCGTGACCTTCTCAAAAGAAGACCAAATTGTGGAGTTGAATCAAGTTGGTAAGCACTGATAACGGC
>GLCOG305-19|Glossina fuscipes|COII-COI|MN586297
AATTCGATGTCATTGTTGCGAAATCGAATTTAAACAACGATATTCATCAAATCAATTCGAGACTCTGGCCTCGTGGATTCAAAAATGCGCACTTGAGTAATATGAGTCGTGAAGGGGGTTATCCATGAATTAGGGAATCCGTGACCTTCTCAAAAAAAGACCAAATTGTGGAGTTGAATCAAGTTGGTAAGCACTGATAACGGC

Table S7b
Project/Code ProcessID	 SampleID    COII-COI Seq. Length	COII-COI Accession
GLCOG	GLCOG070-19	BMSA15	15                      585[0n]		MN586296
GLCOG	GLCOG023-19	BMSA45	45			585[0n]		MN586295
GLCOG	GLCOG003-19	BMSA50	50			584[0n]		MN586294
GLCOG	GLCOG043-19	BMSA69	69			584[0n]		MN586293
GLCOG	GLCOG075-19	BMSA72	72			583[0n]		MN586292
GLCOG	GLCOG010-19	BMSA36	36			584[0n]		MN586290
GLCOG	GLCOG074-19	BMSA64	64			583[0n]		MN586289
GLCOG	GLCOG025-19	BMSA3	3			584[0n]		MN586288
GLCOG	GLCOG019-19	BMSA67	67			582[0n]		MN586287
GLCOG	GLCOG045-19	BMSA39	39			582[0n]		MN586286
GLCOG	GLCOG002-19	BMSA9	9			579[0n]		MN586590
GLCOG	GLCOG007-19	BMSA66	66			579[0n]		MN586586
GLCOG	GLCOG006-19	BMSA26	26			579[0n]		MN586587
GLCOG	GLCOG009-19	BMSA43	43			582[0n]		MN586584
GLCOG	GLCOG004-19	BMSA58	58			577[0n]		MN586589
GLCOG	GLCOG005-19	BMSA18	18			549[0n]		MN586588
GLCOG	GLCOG008-19	BMSA74	74			583[0n]		MN586585
GLCOG	GLCOG001-19	BMSA1	1			581[0n]		MN586591
GLCOG	GLCOG012-19	BMSA356	356			581[0n]		MN586582
GLCOG	GLCOG011-19	BMSA84	84			580[0n]		MN586583
GLCOG	GLCOG101-19	TLG113	113			581[0n]		MN586501
GLCOG	GLCOG102-19	TLG141	141			578[0n]		MN586500
GLCOG	GLCOG103-19	TLG149	149			579[0n]		MN586499
GLCOG	GLCOG104-19	TLG437	437			582[0n]		MN586498
GLCOG	GLCOG105-19	TLG150	150			580[0n]		MN586497
GLCOG	GLCOG106-19	TLG158	158			578[0n]		MN586496
GLCOG	GLCOG107-19	TLG449	449			582[0n]		MN586495
GLCOG	GLCOG108-19	TLG88	88			582[0n]		MN586494
GLCOG	GLCOG109-19	TLG96	96			589[0n]		MN586493
GLCOG	GLCOG110-19	TLG125	125			577[0n]		MN586492
GLCOG	GLCOG111-19	TLG133	133			581[0n]		MN586491
GLCOG	GLCOG112-19	TLG106	106			585[0n]		MN586490
GLCOG	GLCOG113-19	TLG114	114			579[0n]		MN586489
GLCOG	GLCOG114-19	TLG142	142			578[0n]		MN586488
GLCOG	GLCOG115-19	TLG115	115			577[0n]		MN586487
GLCOG	GLCOG116-19	TLG438	438			579[0n]		MN586486
GLCOG	GLCOG117-19	TLG151	151			582[0n]		MN586485
GLCOG	GLCOG118-19	TLG159	159			580[0n]		MN586484
GLCOG	GLCOG119-19	TLG450	450			581[0n]		MN586483
GLCOG	GLCOG120-19	TLG89	89			583[0n]		MN586482
GLCOG	GLCOG121-19	TLG97	97			582[0n]		MN586481
GLCOG	GLCOG122-19	TLG126	126			576[0n]		MN586480
GLCOG	GLCOG123-19	TLG107	107			582[0n]		MN586479
GLCOG	GLCOG124-19	TLG135	135			579[0n]		MN586478
GLCOG	GLCOG125-19	TLG143	143			577[0n]		MN586477
GLCOG	GLCOG126-19	TLG116	116			580[0n]		MN586476
GLCOG	GLCOG127-19	TLG439	439			578[0n]		MN586475
GLCOG	GLCOG128-19	TLG160	160			587[0n]		MN586474
GLCOG	GLCOG129-19	TLG451	451			589[0n]		MN586473
GLCOG	GLCOG130-19	TLG90	90			582[0n]		MN586472
GLCOG	GLCOG131-19	TLG98	98			579[0n]		MN586471
GLCOG	GLCOG132-19	TLG127	127			579[0n]		MN586470
GLCOG	GLCOG133-19	TLG100	100			581[0n]		MN586469
GLCOG	GLCOG134-19	TLG108	108			577[0n]		MN586468
GLCOG	GLCOG135-19	TLG136	136			579[0n]		MN586467
GLCOG	GLCOG136-19	TLG144	144			578[0n]		MN586466
GLCOG	GLCOG137-19	TLG117	117			576[0n]		MN586465
GLCOG	GLCOG138-19	TLG440	440			580[0n]		MN586464
GLCOG	GLCOG139-19	TLG153	153			579[0n]		MN586463
GLCOG	GLCOG140-19	TLG444	444			581[0n]		MN586462
GLCOG	GLCOG141-19	TLG452	452			582[0n]		MN586461
GLCOG	GLCOG142-19	TLG91	91			582[0n]		MN586460
GLCOG	GLCOG143-19	TLG99	99			580[0n]		MN586459
GLCOG	GLCOG144-19	TLG128	128			580[0n]		MN586458
GLCOG	GLCOG145-19	TLG101	101			577[0n]		MN586457
GLCOG	GLCOG146-19	TLG109	109			582[0n]		MN586456
GLCOG	GLCOG147-19	TLG137	137			579[0n]		MN586455
GLCOG	GLCOG148-19	TLG145	145			576[0n]		MN586454
GLCOG	GLCOG149-19	TLG118	118			580[0n]		MN586453
GLCOG	GLCOG150-19	TLG441	441			579[0n]		MN586452
GLCOG	GLCOG151-19	TLG445	445			578[0n]		MN586451
GLCOG	GLCOG152-19	TLG453	453			594[0n]		MN586450
GLCOG	GLCOG153-19	TLG92	92			593[0n]		MN586449
GLCOG	GLCOG154-19	TLG121	121			580[0n]		MN586448
GLCOG	GLCOG155-19	TLG129	129			579[0n]		MN586447
GLCOG	GLCOG156-19	TLG102	102			581[0n]		MN586446
GLCOG	GLCOG157-19	TLG138	138			577[0n]		MN586445
GLCOG	GLCOG158-19	TLG146	146			580[0n]		MN586444
GLCOG	GLCOG159-19	TLG119	119			575[0n]		MN586443
GLCOG	GLCOG160-19	TLG442	442			578[0n]		MN586442
GLCOG	GLCOG161-19	TLG155	155			573[0n]		MN586441
GLCOG	GLCOG162-19	TLG446	446			579[0n]		MN586440
GLCOG	GLCOG163-19	TLG454	454			582[0n]		MN586439
GLCOG	GLCOG164-19	TLG122	122			580[0n]		MN586438
GLCOG	GLCOG165-19	TLG130	130			582[0n]		MN586437
GLCOG	GLCOG166-19	TLG103	103			562[0n]		MN586436
GLCOG	GLCOG167-19	TLG111	111			576[0n]		MN586435
GLCOG	GLCOG168-19	TLG139	139			582[0n]		MN586434
GLCOG	GLCOG169-19	TLG147	147			578[1n]		MN586433
GLCOG	GLCOG051-19	BMSA62	62			585[0n]		MN586548
GLCOG	GLCOG037-19	BMSA4	4			583[0n]		MN586560
GLCOG	GLCOG013-19	BMSA2	2			578[0n]		MN586581
GLCOG	GLCOG035-19	BMSA46	46			584[0n]		MN586562
GLCOG	GLCOG050-19	BMSA54	54			585[0n]		MN586549
GLCOG	GLCOG061-19	BMSA48	48			583[0n]		MN586538
GLCOG	GLCOG082-19	BMSA17	17			583[0n]		MN586520
GLCOG	GLCOG014-19	BMSA10	10			583[0n]		MN586580
GLCOG	GLCOG083-19	BMSA25	25			583[0n]		MN586519
GLCOG	GLCOG053-19	BMSA70	70			584[0n]		MN586546
GLCOG	GLCOG078-19	BMSA82	82			584[0n]		MN586524
GLCOG	GLCOG089-19	TLG94	94			580[0n]		MN586513
GLCOG	GLCOG096-19	TLG87	87			579[0n]		MN586506
GLCOG	GLCOG092-19	TLG140	140			546[2n]		MN586510
GLCOG	GLCOG085-19	BMSA73	73			582[0n]		MN586517
GLCOG	GLCOG062-19	BMSA23	23			584[0n]		MN586537
GLCOG	GLCOG034-19	BMSA78	78			585[0n]		MN586563
GLCOG	GLCOG059-19	BMSA14	14			585[0n]		MN586540
GLCOG	GLCOG063-19	BMSA63	63			581[0n]		MN586536
GLCOG	GLCOG024-19	BMSA357	357			584[0n]		MN586572
GLCOG	GLCOG029-19	BMSA20	20			580[0n]		MN586568
GLCOG	GLCOG033-19	BMSA38	38			584[0n]		MN586564
GLCOG	GLCOG060-19	BMSA55	55			583[0n]		MN586539
GLCOG	GLCOG030-19	BMSA28	28			583[0n]		MN586567
GLCOG	GLCOG065-19	BMSA33	33			584[0n]		MN586534
GLCOG	GLCOG052-19	BMSA22	22			584[0n]		MN586547
GLCOG	GLCOG039-19	BMSA53	53			581[0n]		MN586558
GLCOG	GLCOG054-19	BMSA32	32			586[0n]		MN586545
GLCOG	GLCOG041-19	BMSA21	21			583[0n]		MN586556
GLCOG	GLCOG068-19	BMSA393	393			584[0n]		MN586531
GLCOG	GLCOG077-19	BMSA42	42			583[1n]		MN586525
GLCOG	GLCOG097-19	TLG95	95			592[0n]		MN586505
GLCOG	GLCOG048-19	BMSA5	5			582[1n]		MN586551
GLCOG	GLCOG058-19	BMSA6	6			583[0n]		MN586541
GLCOG	GLCOG071-19	BMSA56	56			584[0n]		MN586529
GLCOG	GLCOG028-19	BMSA60	60			583[0n]		MN586569
GLCOG	GLCOG100-19	TLG105	105			582[0n]		MN586502
GLCOG	GLCOG098-19	TLG124	124			577[0n]		MN586504
GLCOG	GLCOG042-19	BMSA29	29			584[0n]		MN586555
GLCOG	GLCOG090-19	TLG131	131			580[1n]		MN586512
GLCOG	GLCOG064-19	BMSA71	71			584[0n]		MN586535
GLCOG	GLCOG016-19	BMSA59	59			583[0n]		MN586578
GLCOG	GLCOG031-19	BMSA68	68			583[0n]		MN586566
GLCOG	GLCOG036-19	BMSA358	358			585[0n]		MN586561
GLCOG	GLCOG049-19	BMSA13	13			584[0n]		MN586550
GLCOG	GLCOG095-19	TLG157	157			581[0n]		MN586507
GLCOG	GLCOG032-19	BMSA76	76			583[0n]		MN586565
GLCOG	GLCOG099-19	TLG132	132			582[0n]		MN586503
GLCOG	GLCOG047-19	BMSA47	47			584[0n]		MN586552
GLCOG	GLCOG017-19	BMSA19	19			583[0n]		MN586577
GLCOG	GLCOG066-19	BMSA41	41			583[0n]		MN586533
GLCOG	GLCOG022-19	BMSA77	77			581[0n]		MN586573
GLCOG	GLCOG055-19	BMSA40	40			584[0n]		MN586544
GLCOG	GLCOG094-19	TLG459	459			579[0n]		MN586508
GLCOG	GLCOG069-19	BMSA7	7			583[0n]		MN586530
GLCOG	GLCOG038-19	BMSA12	12			582[0n]		MN586559
GLCOG	GLCOG067-19	BMSA81	81			582[0n]		MN586532
GLCOG	GLCOG093-19	TLG436	436			580[0n]		MN586509
GLCOG	GLCOG044-19	BMSA31	31			584[0n]		MN586554
GLCOG	GLCOG073-19	BMSA24	24			583[0n]		MN586527
GLCOG	GLCOG079-19	BMSA8	8			582[0n]		MN586523
GLCOG	GLCOG040-19	BMSA61	61			583[0n]		MN586557
GLCOG	GLCOG076-19	BMSA34	34			583[0n]		MN586526
GLCOG	GLCOG087-19	BMSA83	83			583[0n]		MN586515
GLCOG	GLCOG018-19	BMSA27	27			583[0n]		MN586576
GLCOG	GLCOG027-19	BMSA52	52			579[0n]		MN586570
GLCOG	GLCOG046-19	BMSA79	79			597[1n]		MN586553
GLCOG	GLCOG020-19	BMSA75	75			545[1n]		MN586575
GLCOG	GLCOG026-19	BMSA11	11			584[0n]		MN586571
GLCOG	GLCOG086-19	BMSA35	35			581[0n]		MN586516
GLCOG	GLCOG056-19	BMSA80	80			584[0n]		MN586543
GLCOG	GLCOG088-19	BMSA355	355			586[0n]		MN586514
GLCOG	GLCOG084-19	BMSA65	65			605[0n]		MN586518
GLCOG	GLCOG091-19	TLG112	112			578[0n]		MN586511
GLCOG	GLCOG021-19	BMSA37	37			597[1n]		MN586574
GLCOG	GLCOG080-19	BMSA49	49			591[0n]		MN586522
GLCOG	GLCOG081-19	BMSA57	57			595[0n]		MN586521
GLCOG	GLCOG015-19	BMSA51	51			580[0n]		MN586579
GLCOG	GLCOG072-19	BMSA16	16			583[0n]		MN586528
GLCOG	GLCOG057-19	BMSA85	85			587[0n]		MN586542
GLCOG	GLCOG170-19	TLG120	120			582[0n]		MN586432
GLCOG	GLCOG171-19	TLG443	443			583[0n]		MN586431
GLCOG	GLCOG172-19	TLG156	156			577[0n]		MN586430
GLCOG	GLCOG173-19	TLG447	447			581[0n]		MN586429
GLCOG	GLCOG174-19	TLG455	455			583[0n]		MN586428
GLCOG	GLCOG175-19	TLG134	134			576[0n]		MN586427
GLCOG	GLCOG176-19	BEMB161	161			582[0n]		MN586426
GLCOG	GLCOG177-19	BEMB169	169			583[0n]		MN586425
GLCOG	GLCOG178-19	BEMB197	197			580[0n]		MN586424
GLCOG	GLCOG179-19	BEMB205	205			583[0n]		MN586423
GLCOG	GLCOG180-19	BEMB178	178			576[0n]		MN586422
GLCOG	GLCOG181-19	BEMB186	186			578[0n]		MN586421
GLCOG	GLCOG182-19	BEMB215	215			575[0n]		MN586420
GLCOG	GLCOG183-19	BEMB223	223			580[0n]		MN586419
GLCOG	GLCOG184-19	BEMB233	233			576[0n]		MN586418
GLCOG	GLCOG185-19	BEMB395	395			581[0n]		MN586417
GLCOG	GLCOG186-19	BEMB403	403			579[0n]		MN586416
GLCOG	GLCOG187-19	BEMB162	162			582[0n]		MN586415
GLCOG	GLCOG188-19	BEMB170	170			584[0n]		MN586414
GLCOG	GLCOG189-19	BEMB198	198			580[0n]		MN586413
GLCOG	GLCOG190-19	BEMB206	206			576[0n]		MN586412
GLCOG	GLCOG191-19	BEMB179	179			577[0n]		MN586411
GLCOG	GLCOG192-19	BEMB187	187			576[0n]		MN586410
GLCOG	GLCOG193-19	BEMB216	216			578[0n]		MN586409
GLCOG	GLCOG194-19	BEMB190	190			579[0n]		MN586408
GLCOG	GLCOG195-19	BEMB226	226			581[0n]		MN586407
GLCOG	GLCOG196-19	BEMB388	388			580[0n]		MN586406
GLCOG	GLCOG197-19	BEMB396	396			581[0n]		MN586405
GLCOG	GLCOG198-19	BEMB423	423			581[0n]		MN586404
GLCOG	GLCOG199-19	BEMB171	171			583[0n]		MN586403
GLCOG	GLCOG200-19	BEMB199	199			579[0n]		MN586402
GLCOG	GLCOG201-19	BEMB207	207			593[0n]		MN586401
GLCOG	GLCOG202-19	BEMB180	180			576[0n]		MN586400
GLCOG	GLCOG203-19	BEMB188	188			580[0n]		MN586399
GLCOG	GLCOG204-19	BEMB217	217			580[0n]		MN586398
GLCOG	GLCOG205-19	BEMB191	191			577[0n]		MN586397
GLCOG	GLCOG206-19	BEMB227	227			579[0n]		MN586396
GLCOG	GLCOG207-19	BEMB389	389			577[0n]		MN586395
GLCOG	GLCOG208-19	BEMB397	397			579[0n]		MN586394
GLCOG	GLCOG209-19	BEMB424	424			582[0n]		MN586393
GLCOG	GLCOG210-19	BEMB164	164			583[0n]		MN586392
GLCOG	GLCOG211-19	BEMB172	172			593[0n]		MN586391
GLCOG	GLCOG212-19	BEMB200	200			581[0n]		MN586390
GLCOG	GLCOG213-19	BEMB208	208			581[0n]		MN586389
GLCOG	GLCOG214-19	BEMB181	181			582[0n]		MN586388
GLCOG	GLCOG215-19	BEMB189	189			576[0n]		MN586387
GLCOG	GLCOG216-19	BEMB218	218			579[0n]		MN586386
GLCOG	GLCOG217-19	BEMB192	192			581[0n]		MN586385
GLCOG	GLCOG218-19	BEMB228	228			581[0n]		MN586384
GLCOG	GLCOG219-19	BEMB390	390			580[0n]		MN586383
GLCOG	GLCOG220-19	BEMB398	398			582[0n]		MN586382
GLCOG	GLCOG221-19	BEMB425	425			597[0n]		MN586381
GLCOG	GLCOG222-19	BEMB165	165			593[0n]		MN586380
GLCOG	GLCOG223-19	BEMB173	173			584[0n]		MN586379
GLCOG	GLCOG224-19	BEMB209	209			581[0n]		MN586378
GLCOG	GLCOG225-19	BEMB182	182			580[0n]		MN586377
GLCOG	GLCOG226-19	BEMB211	211			580[0n]		MN586376
GLCOG	GLCOG227-19	BEMB219	219			579[0n]		MN586375
GLCOG	GLCOG228-19	BEMB193	193			583[0n]		MN586374
GLCOG	GLCOG229-19	BEMB229	229			582[0n]		MN586373
GLCOG	GLCOG230-19	BEMB391	391			580[0n]		MN586372
GLCOG	GLCOG231-19	BEMB399	399			581[0n]		MN586371
GLCOG	GLCOG232-19	BEMB426	426			583[0n]		MN586370
GLCOG	GLCOG233-19	BEMB166	166			580[0n]		MN586369
GLCOG	GLCOG234-19	BEMB174	174			581[0n]		MN586368
GLCOG	GLCOG235-19	BEMB202	202			579[0n]		MN586367
GLCOG	GLCOG236-19	BEMB210	210			579[0n]		MN586366
GLCOG	GLCOG237-19	BEMB183	183			579[0n]		MN586365
GLCOG	GLCOG238-19	BEMB212	212			579[0n]		MN586364
GLCOG	GLCOG239-19	BEMB220	220			579[0n]		MN586363
GLCOG	GLCOG240-19	BEMB194	194			579[0n]		MN586362
GLCOG	GLCOG241-19	BEMB230	230			579[0n]		MN586361
GLCOG	GLCOG242-19	BEMB392	392			581[0n]		MN586360
GLCOG	GLCOG243-19	BEMB167	167			585[0n]		MN586359
GLCOG	GLCOG244-19	BEMB175	175			581[0n]		MN586358
GLCOG	GLCOG245-19	BEMB203	203			580[0n]		MN586357
GLCOG	GLCOG246-19	BEMB176	176			579[0n]		MN586356
GLCOG	GLCOG247-19	BEMB184	184			580[0n]		MN586355
GLCOG	GLCOG248-19	BEMB213	213			579[0n]		MN586354
GLCOG	GLCOG249-19	BEMB221	221			580[0n]		MN586353
GLCOG	GLCOG250-19	BEMB195	195			582[0n]		MN586352
GLCOG	GLCOG251-19	BEMB393	393			581[0n]		MN586351
GLCOG	GLCOG252-19	BEMB401	401			579[0n]		MN586350
GLCOG	GLCOG253-19	BEMB168	168			596[0n]		MN586349
GLCOG	GLCOG254-19	BEMB196	196			583[0n]		MN586348
GLCOG	GLCOG255-19	BEMB204	204			583[0n]		MN586347
GLCOG	GLCOG256-19	BEMB185	185			578[0n]		MN586346
GLCOG	GLCOG257-19	BEMB214	214			580[0n]		MN586345
GLCOG	GLCOG258-19	BEMB222	222			579[0n]		MN586344
GLCOG	GLCOG259-19	BEMB224	224			580[0n]		MN586343
GLCOG	GLCOG260-19	BEMB232	232			581[0n]		MN586342
GLCOG	GLCOG261-19	BEMB394	394			579[0n]		MN586341
GLCOG	GLCOG262-19	BEMB402	402			582[0n]		MN586340
GLCOG	GLCOG263-19	Haplotype1-H1			205[0n]		MN586339
GLCOG	GLCOG264-19	Haplotype2-H2			204[0n]		MN586338
GLCOG	GLCOG265-19	Haplotype3-H3			204[0n]		MN586337
GLCOG	GLCOG266-19	Haplotype4-H4			204[0n]		MN586336
GLCOG	GLCOG267-19	Haplotype5-H5			204[0n]		MN586335
GLCOG	GLCOG268-19	Haplotype6-H6			204[0n]		MN586334
GLCOG	GLCOG269-19	Haplotype7	H7		204[0n]		MN586333
GLCOG	GLCOG270-19	Haplotype8	H8		204[0n]		MN586332
GLCOG	GLCOG271-19	Haplotype9	H9		204[0n]		MN586331
GLCOG	GLCOG272-19	Haplotype10	H10		204[0n]		MN586330
GLCOG	GLCOG273-19	Haplotype11	H11		204[0n]		MN586329
GLCOG	GLCOG274-19	Haplotype12	H12		204[0n]		MN586328
GLCOG	GLCOG275-19	Haplotype13	H13		204[0n]		MN586327
GLCOG	GLCOG276-19	Haplotype14	H14		204[0n]		MN586326
GLCOG	GLCOG277-19	Haplotype15	H15		204[0n]		MN586325
GLCOG	GLCOG278-19	Haplotype16	H16		204[0n]		MN586324
GLCOG	GLCOG279-19	Haplotype17	H17		204[0n]		MN586323
GLCOG	GLCOG280-19	Haplotype18	H18		204[0n]		MN586322
GLCOG	GLCOG281-19	Haplotype19	H19		204[0n]		MN586321
GLCOG	GLCOG282-19	Haplotype20	H20		204[0n]		MN586320
GLCOG	GLCOG283-19	Haplotype21	H21		204[0n]		MN586319
GLCOG	GLCOG284-19	Haplotype22	H22		204[0n]		MN586318
GLCOG	GLCOG285-19	Haplotype23	H23		204[0n]		MN586317
GLCOG	GLCOG286-19	Haplotype24	H24		206[0n]		MN586316
GLCOG	GLCOG287-19	Haplotype25	H25		204[0n]		MN586315
GLCOG	GLCOG288-19	Haplotype26	H26		204[0n]		MN586314
GLCOG	GLCOG289-19	Haplotype27	H27		204[0n]		MN586313
GLCOG	GLCOG290-19	Haplotype28	H28		204[0n]		MN586312
GLCOG	GLCOG291-19	Haplotype29	H29		204[0n]		MN586311
GLCOG	GLCOG292-19	Haplotype30	H30		204[0n]		MN586310
GLCOG	GLCOG293-19	Haplotype31	H31		204[0n]		MN586309
GLCOG	GLCOG294-19	Haplotype32	H32		204[0n]		MN586308
GLCOG	GLCOG295-19	Haplotype33	H33		204[0n]		MN586307
GLCOG	GLCOG296-19	Haplotype34	H34		204[0n]		MN586306
GLCOG	GLCOG297-19	Haplotype35	H35		204[0n]		MN586305
GLCOG	GLCOG298-19	Haplotype36	H36		204[0n]		MN586304
GLCOG	GLCOG299-19	Haplotype37	H37		204[0n]		MN586303
GLCOG	GLCOG300-19	Haplotype38	H38		204[0n]		MN586302
GLCOG	GLCOG301-19	Haplotype39	H39		204[0n]		MN586301
GLCOG	GLCOG302-19	Haplotype40	H40		204[0n]		MN586300
GLCOG	GLCOG303-19	Haplotype41	H41		204[0n]		MN586299
GLCOG	GLCOG304-19	Haplotype42	H42		204[0n]		MN586298
GLCOG	GLCOG305-19	Haplotype43	H43		204[0n]		MN586297
GLCOG	GLCOG306-19	Haplotype44	H44		204[0n]		MN586285
GLCOG	GLCOG307-19	Haplotype45	H45		204[0n]		MN586291
GLCOG	GLCOG308-19	Haplotype46	H46		204[0n]		MN586284

GPPCG	GPPCG001-19	BKS247		247		751[0n]		MN750710
GPPCG	GPPCG010-19	BKS302		302		819[1n]		MN750700
GPPCG	GPPCG011-19	BKS300		300		818[0n]		MN750699
GPPCG	GPPCG012-19	BKS283		283		800[0n]		MN750698
GPPCG	GPPCG013-19	BKS262		262		804[0n]		MN750704
GPPCG	GPPCG014-19	BKS250		250		749[0n]		MN750701
GPPCG	GPPCG018-19	BKS293		293		812[1n]		MN750696
GPPCG	GPPCG021-19	BKS264		264		774[0n]		MN750703
GPPCG	GPPCG022-19	BKS272		272		725[0n]		MN750713
GPPCG	GPPCG028-19	BKS304		304		785[0n]		MN750709
GPPCG	GPPCG029-19	BKS269		269		778[0n]		MN750714
GPPCG	GPPCG033-19	BKS288		288		828[0n]		MN750712
GPPCG	GPPCG041-19	BKS275		275		808[0n]		MN750702
GPPCG	GPPCG052-19	BKS261		261		800[0n]		MN750697
GPPCG	GPPCG053-19	BKS270		270		746[0n]		MN750706
GPPCG	GPPCG060-19	BKS246		246		746[0n]		MN750705
GPPCG	GPPCG061-19	BKS303		303		778[0n]		MN750711
GPPCG	GPPCG062-19	BKS263		263		806[1n]		MN750707
GPPCG	GPPCG063-19	BKS397		397		806[1n]		MN750708
